# Supplementary material for: Do GPCRs constitute the target of 30% of newly approved drugs in Germany?
Source: Naunyn Schmiedebergs Arch Pharmacol. 2025 Nov 6;399(4):5575–604. doi: 10.1007/s00210-025-04548-3 (PMC13046589; doi:10.1007/s00210-025-04548-3)
Supplement: Supplementary file 1 — Supplementary file1 (XLSX 272 KB) [file 210_2025_4548_MOESM1_ESM.xlsx]

## Sheet: WHO,RL,IMPP
	Drug	WHO 1999/2000	WHO 2002	WHO 2023	IMPP 1.0	IMPP 2.0	Rote Liste 2002	Rote Liste 2023	Total	Code	Amount of Codes WHO 1999/2000									Data	Percentage
1	1-Propanol	2	2	2	2	2	0	2	0	0	266			301			Legend			"The druggable genome"	30.00%
2	2-Propanol	2	2	2	2	2	0	0	0	1	35			35	11.6279		0 (red)	no GPCR		Our research (AVR, "Neue Arzneimittel")	0.1883	1110	209
3	4-Amino-2-Hydroxybenzoic Acid	2	2	2	2	2	2	0	0	2	2080						1 (green)	GPCR		WHO List of Essential Drugs 1999/2000	0.1163	301	35
4	4-Aminobenzoic Acid	2	2	2	2	2	0	0	0	Total	2381						2 (grey)	not listet		WHO List of Essential Drugs 2002	0.1145	323	37
5	4-Aminomethylbenzoic Acid	2	2	2	2	2	0	2	0											WHO List of Essential Drugs 2023	0.1493	596	89
6	4-Oxopentanoic Acid	2	2	2	2	2	0	2	0											Institut für medizinische und pharmazeutische Prüfungsfragen (IMPP) 1.0	0.215	293	63
7	8-Chinolinol Sulfate	2	2	2	2	2	0	0	0	Code	Amount of Codes WHO 2002									Institut für medizinische und pharmazeutische Prüfungsfragen (IMPP) 2.0	0.222	464	103
8	9,12-Linoleic Acid	2	2	2	2	2	0	2	0	0	286			323						Rote Liste 2002	0.1978	1572	311
9	(68Ga)-edotreotide	2	2	2	2	1	2	2	1	1	37			37	11.4551					Rote Liste 2023	0.198	1278	253
10	(68Ga)-oxodotreotide	2	2	2	2	1	2	2	1	2	2058
11	Abacavir	2	0	0	2	0	0	0	0	Total	2381
12	Abacavir+Lamivudine	2	2	0	2	2	2	2	0
13	Abatacept	2	2	2	0	0	2	0	0
14	Abemaciclib	2	2	2	2	2	2	0	0	Code	Amount of Codes WHO 2023
15	Abiraterone	2	2	0	2	0	2	0	0	0	507			596
16	Abciximab	2	2	2	2	2	0	2	0	1	89			89	14.9329
17	Abrocitinib	2	2	2	2	2	2	0	0	2	1785
18	Acalabrutinib	2	2	2	2	2	2	0	0	Total	2381
19	Acamprosate	2	2	2	2	2	1	2	1
20	Acamprosate Calcium	2	2	1	2	2	2	2	1
21	Acarbose	2	2	2	2	2	0	0	0	Code	Amount of Codes Impp 1.0
22	Acebutolol	2	2	2	2	2	1	2	1	0	230			293
23	Acecarbromal	2	2	2	2	2	0	2	0	1	63			63	21.5017
24	Aceclofenac	2	2	2	2	2	0	0	0	2	2088
25	Acemetacin	2	2	2	2	2	0	0	0	Total	2381
26	Acetazolamide	0	0	0	0	0	0	0	0
27	Acetic Acid	2	2	0	2	2	0	2	0
28	Acetylaminonitropropoxybenzene	2	2	2	2	2	0	2	0
29	Acetylcholine Chloride	2	2	2	2	2	1	1	1
30	Acetylcysteine	2	0	0	0	0	0	0	0
31	Acetylsalicylic Acid	0	0	2	0	0	0	0	0	Code	Amount of Codes Rote Liste 2002
32	Acetylsalicylic Acid + Atorvastatin + Ramipril	2	2	0	2	2	2	2	0	0	1261			1572
33	Acetylsalicylic Acid + Simvastatin + Ramipril + Atenolol + Hydrochlorothiazide	2	2	1	2	2	2	2	1	1	311			311	19.7837
34	Aciflavinium Chloride	2	2	2	2	2	0	2	0	2	809
35	Acipimox	2	2	2	2	2	1	2	1	Total	2381
36	Acitretin	2	2	2	2	2	0	0	0
37	Aclidinium	2	2	1	2	2	2	2	1
38	Actinoquinol	2	2	2	2	2	0	2	0
39	Activated Charcoal	2	2	2	0	0	2	2	0
40	Acyclovir	0	0	0	0	0	0	0	0	Code	Amount of Codes Rote Liste 2023
41	Adalimumab	2	2	0	0	0	2	0	0	0	1025			1278
42	Adapalene	2	2	2	2	2	0	0	0	1	253			253	19.7966
43	Adefovir	2	2	2	2	2	2	0	0	2	1103
44	Ademetionine	2	2	2	2	2	0	2	0	Total	2381
45	Adenosine	2	2	2	2	1	1	1	1
46	Adrenaline	1	1	1	1	1	1	1	1
47	Adrenalone	2	2	2	2	2	1	2	1	Code	Amount of total codes
48	Aescin	2	2	2	2	2	0	0	0	1	431			2381
49	Aesculin	2	2	2	2	2	0	2	0	0	1950			431	18.1016
50	Afatinib	2	2	0	2	2	0	0	0	Total	2381
51	Aflibercept	2	2	2	0	0	2	0	0
52	Agalsidase Alfa	2	2	2	2	2	0	0	0
53	Agalsidase Beta	2	2	2	2	2	0	0	0
54	Agomelatine	2	2	2	2	1	2	1	1	Code	Amount of Codes IMPP 2.0
55	Air For Medical Use	2	2	2	2	2	2	0	0	0	361			464
56	Ajmaline	2	2	2	2	2	0	0	0	1	103			103	22.1983
57	Alanine	2	2	2	2	2	0	2	0	2	1917
58	Alanylglutamine	2	2	2	2	2	0	2	0	Total	2381
59	Albendazole	2	2	0	2	0	2	0	0
60	Albutrepenonacog Alfa	2	2	2	2	2	2	0	0
61	Alclometasone	2	2	2	2	2	0	2	0
62	Alcohol-Based Hand Rub	2	2	0	2	2	2	2	0
63	Alcuronium	0	0	2	2	2	2	2	0
64	Alcuronium Chlorid	2	2	2	2	2	0	2	0
65	Aldesleukin	2	2	2	2	2	0	0	0
66	Aldioxa	2	2	2	2	2	0	2	0
67	Alectinib	2	2	2	2	2	2	0	0
68	Alemtuzumab	2	2	2	0	2	0	2	0
69	Alendronate	2	2	2	0	0	0	0	0
70	Alfacalcidol	2	2	2	2	2	0	0	0
71	Alfatradiol	2	2	2	2	2	0	0	0
72	Alfentanil	2	2	2	2	2	1	1	1
73	Alfuzosin	2	2	2	2	2	1	2	1
74	Algeldrate	2	2	2	2	2	0	2	0
75	Alginic Acid	2	2	2	2	2	0	2	0
76	Alglucosidase Alfa	2	2	2	2	2	2	0	0
77	Alimemazine	2	2	2	2	2	1	2	1
78	Alirocumab	2	2	2	2	2	2	0	0
79	Alitretinoin	2	2	2	2	2	2	0	0
80	Alizaparide	2	2	2	2	2	1	1	1
81	Alkyldimethylethylbenzylammmonium Chloride	2	2	2	2	2	0	2	0
82	All-Trans Retinoid Acid (Atra)	2	2	0	2	2	2	2	0
83	Allantoin	2	2	2	2	2	0	2	0
84	Allergen Extracts	2	2	2	2	2	2	0	0
85	Allethrin I	2	2	2	2	2	0	2	0
86	Allopurinol	0	0	0	0	2	0	2	0
87	Allyl Mustard Oil	2	2	2	2	2	0	2	0
88	Almasilate	2	2	2	2	2	0	2	0
89	Almotriptan	2	2	2	2	2	1	1	1
90	Alpha-1-Proteinase Inhibitor	2	2	2	2	0	0	0	0
91	Alpha-Dihydroergocryptine	2	2	2	2	2	1	2	1
92	Alpha-Lipoic Acid	2	2	2	2	2	0	2	0
93	Alpha-Methyldopa	2	2	2	1	2	2	2	1
94	Alpha-Pinene	2	2	2	2	2	0	2	0
95	Alpha-Tocopherol	2	2	2	2	2	0	2	0
96	Alpha-Tocopherol Acetate	2	2	2	2	2	0	2	0
97	Alprazolam	2	2	2	2	2	0	0	0
98	Alprostadil	2	2	2	2	2	1	1	1
99	Alteplase	2	2	0	0	0	0	0	0
100	Aluminum Acetate Tartrate	2	2	2	2	2	0	0	0
101	Aluminum Chloride	2	2	2	2	2	0	2	0
102	Aluminum Chloride Hydroxide Complex	2	2	2	2	2	0	0	0
103	Aluminum Clofibra	2	2	2	2	2	0	2	0
104	Aluminum Diacetate	0	0	2	2	2	2	2	0
105	Aluminum Formate	2	2	2	2	2	0	0	0
106	Aluminum Hydroxide	0	0	2	2	2	2	2	0
107	Aluminum Hydroxide Distearate	2	2	2	2	2	0	2	0
108	Aluminum Magnesium Silicate Hydrate	2	2	2	2	2	0	2	0
109	Aluminum Oxide	2	2	2	2	2	0	2	0
110	Aluminum Phosphate	2	2	2	2	2	0	2	0
111	Aluminum Sodium Carbonate Dihydroxide	2	2	2	2	2	0	2	0
112	Amantadine	2	2	2	0	0	0	0	0
113	Ambrisentan	2	2	2	2	2	2	1	1
114	Ambroxol	2	2	2	2	2	0	0	0
115	Amcinonide	2	2	2	2	2	0	0	0
116	Amezinium metilsulfate	2	2	2	2	2	0	2	0
117	Amfepramone	2	2	2	2	2	0	0	0
118	Amfetaminil	2	2	2	2	2	0	2	0
119	Amidotrizoate	0	0	0	0	2	2	0	0
120	Amifampridine	2	2	2	2	2	2	0	0
121	Amifostine	2	2	2	2	2	0	2	0
122	Amikacin	2	0	0	2	2	0	0	0
123	Amilomer	2	2	2	2	2	0	2	0
124	Amiloride	0	0	0	2	2	0	2	0
125	Aminoglutethimide	2	2	2	2	2	0	2	0
126	Aminolevulinic Acid	2	2	2	2	2	2	0	0
127	Aminophylline	1	1	2	2	2	1	2	1
128	Aminoquinuride	2	2	2	2	2	0	2	0
129	Amiodarone	2	2	0	0	0	0	0	0
130	Amisulpride	2	2	2	2	1	1	1	1
131	Amitriptyline	0	0	0	0	0	0	0	0
132	Amitriptyline oxide	2	2	2	2	2	0	2	0
133	Amlodipine	2	2	0	0	0	0	0	0
134	Ammonium Bituminosulfonate	2	2	2	2	2	0	0	0
135	Ammonium Bituminosulfonate, Light Colored	2	2	2	2	2	0	0	0
136	Ammonium Chloride	2	2	2	2	2	0	0	0
137	Amodiaquine	2	2	0	2	2	2	2	0
138	Amodiaquine - Sulfadoxine + Pyrimethamine	2	2	0	2	2	2	2	0
139	Amorolfine	2	2	2	2	2	0	0	0
140	Amoxicillin	0	0	0	0	0	0	0	0
141	Amoxicillin + Clavulanic Acid	0	0	0	0	0	0	0	0
142	Amphotericin B	0	0	0	2	0	0	0	0
143	Ampicillin	0	0	0	2	0	0	2	0
144	Ampicillin + Sulbactam	2	2	2	2	0	0	0	0
145	Amprenavir	2	2	2	2	2	0	2	0
146	Amrinone	2	2	2	2	2	0	2	0
147	Amsacrine	2	2	2	2	2	0	0	0
148	Amylase	2	2	2	2	2	0	2	0
149	Anagrelide	2	2	2	2	2	2	0	0
150	Anakinra	2	2	2	0	0	2	0	0
151	Anastrozole	2	2	0	2	0	0	0	0
152	Andexanet Alfa	2	2	2	0	0	2	0	0
153	Anethole	2	2	2	2	2	0	2	0
154	Anethole Trithione	2	2	2	2	2	0	2	0
155	Angiotensin II	2	2	2	2	1	2	2	1
156	Anidulafungin	2	2	0	2	2	2	0	0
157	Anifrolumab	2	2	2	2	2	2	0	0
158	Anistreplase	2	2	2	2	2	0	2	0
159	Ansuvimab	2	2	0	2	2	2	2	0
160	Antazoline	2	2	2	2	2	1	2	1
161	Anti-D Immunoglobulin	0	0	0	2	2	2	0	0
162	Anti-Human T-Lymphocyte Immunoglobulin From Horse	2	2	2	2	2	2	0	0
163	Anti-Human T-Lymphocyte Immunoglobulin From Rabbit	2	2	2	2	2	2	0	0
164	Anti-Rabies Immunoglobulin	2	2	0	2	2	2	0	0
165	Anti-Rabies Virus Monoclonal Antibodies	2	2	0	2	2	2	2	0
166	Anti-Tetanus Immunoglobulin	0	0	0	2	2	2	0	0
167	Antithrombin III	2	2	2	2	0	0	0	0
168	Antivenom Immunoglobulin	2	2	0	2	2	2	2	0
169	Antivenom Serum	0	0	2	2	2	2	2	0
170	Apalutamide	2	2	2	2	2	2	0	0
171	Apixaban	2	2	0	2	0	2	0	0
172	Apomorphine	2	2	2	2	2	1	1	1
173	Apraclonidine	2	2	2	2	2	1	1	1
174	Apremilast	2	2	2	2	2	2	0	0
175	Aprepitant	2	2	1	1	1	2	1	1
176	Aprotinin	2	2	2	2	2	0	2	0
177	Argatroban	2	2	2	2	2	2	0	0
178	Arginine	2	2	2	2	2	0	2	0
179	Arginine Aspartate	2	2	2	2	2	0	2	0
180	Argipressin	2	2	2	2	2	1	2	1
181	Aripiprazole	2	2	1	2	1	2	1	1
182	Arsenic Trioxide	2	2	0	2	2	2	2	0
183	Artemether	0	0	0	0	0	0	2	0
184	Artemether + Lumefantrine	0	0	0	2	2	2	2	0
185	Artesunate	0	0	0	2	2	2	2	0
186	Artesunate + Amodiaquine	2	2	0	2	2	2	2	0
187	Artesunate + Mefloquine	2	2	0	2	2	2	2	0
188	Artesunate + Pyronaridine Tetraphosphate	2	2	0	2	2	2	2	0
189	Articaine	2	2	2	2	2	0	2	0
190	Asciminib	2	2	2	2	2	2	0	0
191	Ascorbic Acid	0	0	0	2	0	0	0	0
192	Asenapine	2	2	2	2	2	2	1	1
193	Asfotase Alfa	2	2	2	2	2	2	0	0
194	Asparaginase	0	0	0	2	2	0	0	0
195	Aspartic Acid	2	2	2	2	2	0	2	0
196	Atazanavir	2	2	2	0	2	2	0	0
197	Atazanavir + Ritonavir	2	2	0	2	2	2	2	0
198	Atenolol	1	1	1	2	2	1	1	1
199	Atezolizumab	2	2	2	2	0	2	0	0
200	Atoltivimab + Maftivimab + Odesivimab	2	2	0	2	2	2	2	0
201	Atomoxetine	2	2	2	2	2	2	0	0
202	Atorvastatin	2	2	0	2	0	0	0	0
203	Atorvastatin + Perindopril + Amlodipine	2	2	0	2	2	2	2	0
204	Atosiban	2	2	2	2	1	1	1	1
205	Atovaquone	2	2	2	0	2	0	0	0
206	Atracurium	2	2	0	2	2	2	2	0
207	Atracurium Besilate	2	2	2	2	2	0	0	0
208	Atropine	1	1	1	1	1	1	1	1
209	Auranofin	2	2	2	2	2	0	2	0
210	Avacopan	2	2	2	2	2	2	1	1
211	Avatrombopag	2	2	2	2	2	2	0	0
212	Avelumab	2	2	2	2	2	2	0	0
213	Axitinib	2	2	2	2	2	2	0	0
214	Azacitidine	2	2	2	2	2	2	0	0
215	Azapropazone	2	2	2	2	2	0	2	0
216	Azathioprine	0	0	0	0	0	0	0	0
217	Azelaic Acid	2	2	2	2	2	0	0	0
218	Azelastine	2	2	2	2	2	1	1	1
219	Azidamfenicol	2	2	2	2	2	0	2	0
220	Azidocillin	2	2	2	2	2	0	2	0
221	Azilsartan	2	2	2	2	2	2	1	1
222	Azithromycin	2	2	0	0	0	0	0	0
223	Azosemide	2	2	2	2	2	0	2	0
224	Aztreonam	2	2	2	2	0	0	0	0
225	Bacampicillin	2	2	2	2	2	0	2	0
226	Bacitracin	2	2	2	2	2	0	2	0
227	Baclofen	2	2	2	2	1	1	1	1
228	Bambuterol	2	2	2	2	2	1	1	1
229	Bamethane	2	2	2	2	2	1	2	1
230	Bamipine	2	2	2	2	2	1	1	1
231	Baricitinib	2	2	2	2	0	2	0	0
232	Barium Sulfate	0	0	0	2	0	0	2	0
233	Basiliximab	2	2	2	0	0	0	0	0
234	BCG Vaccine	0	0	0	2	2	2	2	0
235	Becaplermin	2	2	2	2	2	0	2	0
236	Beclometasone	0	0	0	2	2	0	0	0
237	Beclometasone + Formoterol	2	2	1	2	2	2	2	1
238	Bedaquiline	2	2	0	2	2	2	0	0
239	Belantamab Malfodin	2	2	2	2	2	2	0	0
240	Belatacept	2	2	2	2	2	2	0	0
241	Belimumab	2	2	2	2	2	2	0	0
242	Bemeticides	2	2	2	2	2	0	2	0
243	Bempedoic Acid	2	2	2	2	0	2	0	0
244	Benazepril	2	2	2	2	2	0	0	0
245	Bencyclane	2	2	2	2	2	0	2	0
246	Bendamustine	2	2	0	2	2	0	0	0
247	Bendroflumethiazide	2	2	2	2	2	0	2	0
248	Benfotiamine	2	2	2	2	2	0	0	0
249	Benperidol	2	2	2	2	2	1	2	1
250	Benproperine	2	2	2	2	2	0	2	0
251	Benralizumab	2	2	2	2	0	2	0	0
252	Benserazide	2	2	2	2	2	0	2	0
253	Benzalkonium Chloride	2	2	2	2	2	0	2	0
254	Benzathine Benzylpenicillin	0	0	0	2	2	2	2	0
255	Benzbromarone	2	2	2	0	2	0	0	0
256	Benzethonium Chloride	2	2	2	2	2	0	2	0
257	Benznidazole	0	0	0	2	2	2	2	0
258	Benzocaine	2	2	2	2	2	0	2	0
259	Benzoic Acid + Salicylic Acid	2	0	2	2	2	2	2	0
260	Benzoxonium Chloride	2	2	2	2	2	0	2	0
261	Benzoyl Peroxide	0	0	0	2	2	0	0	0
262	Benzydamine	2	2	2	2	2	2	0	0
263	Benzyl Alcohol	2	2	2	2	2	0	2	0
264	Benzyl Benzoate	0	0	0	2	2	0	0	0
265	Benzyl Mandelate	2	2	2	2	2	0	2	0
266	Benzyl Nicotinate	2	2	2	2	2	0	2	0
267	Benzylpenicillin	0	0	0	2	0	0	0	0
268	Benzylpenicillin Benzathine	2	2	2	2	2	0	0	0
269	Benzylpenicillin-Procaine	2	2	2	2	2	0	2	0
270	Beta-Acetyldigoxin	2	2	2	2	2	0	0	0
271	Beta-Pinene	2	2	2	2	2	0	2	0
272	Beta-Sitosterol	2	2	2	2	2	0	2	0
273	Betacarotene	2	2	2	2	2	0	2	0
274	Betahistine	2	2	2	2	2	1	1	1
275	Betaine	2	2	2	2	2	2	0	0
276	Betaine Dihydrogen Citrate	2	2	2	2	2	0	2	0
277	Betamethasone	0	0	0	2	0	0	0	0
278	Betaxolol	2	2	2	2	2	1	1	1
279	Bethanechol Chloride	2	2	2	2	2	2	1	1
280	Bethanechol	2	2	2	2	2	1	2	1
281	Bevacizumab	2	2	0	2	0	2	0	0
282	Bexarotene	2	2	2	2	2	2	0	0
283	Bezafibrate	2	2	2	2	2	0	2	0
284	Bezlotoxumab	2	2	2	2	2	2	0	0
285	Bibrocathol	2	2	2	2	2	0	0	0
286	Bicalutamide	2	2	0	2	0	2	0	0
287	Bifonazole	2	2	2	2	2	0	0	0
288	Bimatoprost	2	2	2	2	2	2	1	1
289	Bimecizumab	2	2	2	2	2	2	0	0
290	Binimetinib	2	2	2	2	2	2	0	0
291	Biotin	2	2	2	2	2	0	0	0
292	Biperidene	1	1	1	1	1	1	1	1
293	Biphenyl-2-Ol	2	2	2	2	2	0	2	0
294	Bis(L-Histidinato)Zinc	2	2	2	2	2	2	0	0
295	Bisacodyl	2	2	0	0	0	0	0	0
296	Bismuth Aluminate	2	2	2	2	2	0	2	0
297	Bismuth Citrate Hydroxide Complex	2	2	2	2	2	0	2	0
298	Bismuth Gallate, Basic	2	2	2	2	2	0	2	0
299	Bismuth Nitrate	2	2	2	2	2	0	2	0
300	Bismuth Salicylate	2	2	2	2	2	0	2	0
301	Bisoprolol	2	2	1	1	1	1	2	1
302	Bissulfanylpropanesulfonic Acid	2	2	2	2	2	2	0	0
303	Bivalirudin	2	2	2	2	0	2	2	0
304	Bleomycin	0	0	0	0	0	0	2	0
305	Blinatumomab	2	2	2	2	2	2	0	0
306	Blood Coagulation Factor I	2	2	2	2	2	0	0	0
307	Blood Coagulation Factor IX, Human	0	0	0	2	2	0	2	0
308	Blood Coagulation Factor IX, Human	2	2	2	2	2	2	0	0
309	Blood Coagulation Factor VII, Human	2	2	2	2	2	0	0	0
310	Blood Coagulation Factor VII, Recombinant	2	2	2	2	2	0	2	0
311	Blood Coagulation Factor VIII, Human	0	0	0	2	2	0	2	0
312	Blood Coagulation Factor X	2	2	2	2	2	0	2	0
313	Blood Coagulation Factor Xiii	2	2	2	2	2	0	0	0
314	Bopindolol	2	2	2	2	2	1	2	1
315	Bornaprine	2	2	2	2	2	1	2	1
316	Borneol	2	2	2	2	2	0	2	0
317	Bornyl Acetate	2	2	2	2	2	0	2	0
318	Bornyl Salicylate	2	2	2	2	2	0	2	0
319	Bortezomib	2	2	0	2	2	2	0	0
320	Bosentan	2	2	2	2	2	2	1	1
321	Bosutinib	2	2	2	2	2	2	0	0
322	Botulinum Neurotoxins	2	2	2	0	2	2	2	0
323	Bovine Fibrinolysin	2	2	2	2	2	0	2	0
324	Bovine Plasmin	2	2	2	2	2	0	2	0
325	Brentuximab Vedotin	2	2	2	2	2	2	0	0
326	Brigatinib	2	2	2	2	2	2	0	0
327	Brimonidine	2	2	2	1	1	1	1	1
328	Brinzolamide	2	2	2	0	0	0	0	0
329	Brivaracetam	2	2	2	2	2	2	0	0
330	Brivudine	2	2	2	2	2	0	0	0
331	Brodalumab	2	2	2	2	2	2	0	0
332	Brolucizumab	2	2	2	2	2	2	0	0
333	Bromazepam	2	2	2	2	2	0	2	0
334	Bromelain	2	2	2	2	2	0	0	0
335	Bromhexine	2	2	2	2	2	0	2	0
336	Bromocriptine	2	2	1	2	2	1	1	1
337	Bromperidol	2	2	2	2	2	1	2	1
338	Brotizolam	2	2	2	2	2	0	0	0
339	Buclizine	2	2	2	2	2	1	2	1
340	Budesonide	2	2	0	2	0	0	0	0
341	Budesonide + Formoterol	2	2	1	2	2	2	2	1
342	Budesonide + Salmeterol	2	2	1	2	2	2	2	1
343	Budipine	2	2	2	2	2	1	2	1
344	Bufexamac	2	2	2	2	2	0	2	0
345	Buflomedil	2	2	2	2	2	1	2	1
346	Bulevirtide	2	2	2	2	0	2	0	0
347	Bumetanide	2	2	0	2	2	0	2	0
348	Bunazosin	2	2	2	2	2	1	2	1
349	Buphenin	2	2	2	2	2	1	2	1
350	Bupivacaine	0	0	0	0	2	0	0	0
351	Bupranolol	2	2	2	2	2	1	2	1
352	Buprenorphine	2	2	1	1	1	1	1	1
353	Bupropion	2	2	0	2	2	0	0	0
354	Burosumab	2	2	2	2	2	2	0	0
355	Buserelin	2	2	2	2	2	1	1	1
356	Busprione	2	2	2	2	2	1	1	1
357	Busulfan	2	2	2	2	2	0	2	0
358	Buticide	2	2	2	2	2	0	2	0
359	Butinoline	2	2	2	2	2	1	2	1
360	Butylhydroxyanisole	2	2	2	2	2	0	2	0
361	Butylscopolamine/Hyoscinebutyl bromide	2	2	1	1	1	1	1	1
362	C1 Esterase Inhibitor	2	2	2	2	2	0	0	0
363	Cabergoline	2	2	1	2	2	1	1	1
364	Cabotegravir	2	2	2	2	2	2	0	0
365	Cabozantinib	2	2	2	2	2	2	0	0
366	Cadexomer Iodine	2	2	2	2	2	0	2	0
367	Cafedrine	2	2	2	2	2	1	2	1
368	Caffeine	2	2	2	2	1	2	2	1
369	Caffeine Citrate	2	2	1	2	2	2	2	1
370	Calamine	0	0	0	2	2	2	2	0
371	Calcifediol	2	2	2	2	2	0	0	0
372	Calcipotriol	2	2	0	2	2	0	0	0
373	Calcitonin	2	2	2	2	2	1	1	1
374	Calcitriol	2	2	0	2	0	0	0	0
375	Calcium	2	2	0	2	2	2	2	0
376	Calcium Acetate	2	2	2	2	2	0	0	0
377	Calcium Aminoethyl Phosphate	2	2	2	2	2	0	0	0
378	Calcium Aspartate	2	2	2	2	2	0	2	0
379	Calcium Bis(Hydrogen Aspartate)	2	2	2	2	2	2	0	0
380	Calcium Carbonate	2	2	2	2	2	0	0	0
381	Calcium Chloride	2	2	2	2	2	0	0	0
382	Calcium Citrate	2	2	2	2	2	0	2	0
383	Calcium Dobesilate	2	2	2	2	2	0	2	0
384	Calcium Folinate	0	0	0	2	2	0	0	0
385	Calcium Gluconate	0	0	0	2	2	0	2	0
386	Calcium Lactate	2	2	2	2	2	0	2	0
387	Calcium Pantothenate	2	2	2	2	2	0	2	0
388	Calcium Phosphate	2	2	2	2	2	0	2	0
389	Calcium Saccharate	2	2	2	2	2	0	2	0
390	Calcium Salts	2	2	2	2	2	0	2	0
391	Calcium Sodium Hydrogen Citrate	2	2	2	2	2	2	0	0
392	Calcium Trisodium Pentetate	2	2	2	2	2	0	2	0
393	Camphene	2	2	2	2	2	0	2	0
394	Camphor	2	2	2	2	2	0	0	0
395	Canagliflozin	2	2	0	2	2	2	2	0
396	Canakinumab	2	2	2	0	0	2	0	0
397	Candesartan	2	2	2	1	1	1	1	1
398	Cangrelor	2	2	2	2	2	2	1	1
399	Cannabidiol	2	2	2	2	1	2	2	1
400	Capecitabine	2	2	0	2	2	0	2	0
401	Caplacizumab	2	2	2	2	2	2	0	0
402	Capmatinib	2	2	2	2	2	2	0	0
403	Capreomycin	2	0	2	2	2	2	2	0
404	Capsaicin	2	2	2	2	2	0	0	0
405	Captopril	0	0	2	2	2	0	2	0
406	Carazolol	2	2	2	2	2	1	2	1
407	Carbachol	2	2	1	2	2	1	2	1
408	Carbaldrate	2	2	2	2	2	2	0	0
409	Carbamazepine	0	0	0	2	0	0	0	0
410	Carbamoylphenoxyacetic Acid	2	2	2	2	2	0	2	0
411	Carbazochrome	2	2	2	2	2	0	2	0
412	Carbetocin	2	2	1	2	2	2	1	1
413	Carbidopa	2	2	2	2	2	0	2	0
414	Carbimazole	2	2	0	2	2	0	2	0
415	Carbinoxamine	2	2	2	2	2	1	2	1
416	Carbocisteine	2	2	2	2	2	0	2	0
417	Carbomer	2	2	2	2	2	0	0	0
418	Carboplatin	2	2	0	0	2	0	2	0
419	Carfilzomib	2	2	2	0	0	2	0	0
420	Carglumic Acid	2	2	2	2	2	2	0	0
421	Cariprazine	2	2	2	2	2	2	1	1
422	Carisoprodol	2	2	2	2	2	0	2	0
423	Carmellose	2	2	2	2	2	0	0	0
424	Carmustine	2	2	2	2	2	2	0	0
425	Carteolol	2	2	2	2	2	1	2	1
426	Carvedilol	2	2	1	1	1	1	1	1
427	Caspofungin	2	2	0	0	0	2	0	0
428	Cefaclor	2	2	2	0	2	0	0	0
429	Cefadroxil	2	2	2	2	2	0	0	0
430	Cefalexin	2	2	0	2	2	0	2	0
431	Cefazolin	2	2	0	0	0	0	0	0
432	Cefepime	2	2	2	0	0	0	0	0
433	Cefetamet	2	2	2	2	2	0	2	0
434	Cefiderocol	2	2	0	2	0	2	0	0
435	Cefixime	2	2	0	2	2	0	0	0
436	Cefotaxime	2	2	0	0	0	0	0	0
437	Cefotiam	2	2	2	2	2	0	2	0
438	Cefoxitin	2	2	2	2	2	0	2	0
439	Cefpodoxime	2	2	2	2	2	0	0	0
440	Ceftarolinefosamil	2	2	2	2	0	2	0	0
441	Ceftazidime	0	0	0	0	0	0	0	0
442	Ceftazidime + Avibactam	2	2	0	2	0	2	2	0
443	Ceftibuten	2	2	2	2	2	0	2	0
444	Ceftobiprole	2	2	2	0	2	2	0	0
445	Ceftolozane + Tazobactam	2	2	0	2	0	2	2	0
446	Ceftriaxone	0	0	0	2	0	0	0	0
447	Cefuroxime	2	2	0	0	0	0	0	0
448	Celecoxib	2	2	2	2	2	0	0	0
449	Celiprolol	2	2	2	2	2	1	2	1
450	Cemiplimab	2	2	2	2	2	2	0	0
451	Cenobamate	2	2	2	2	2	2	0	0
452	Ceritinib	2	2	2	2	2	2	0	0
453	Cerliponase Alfa	2	2	2	2	2	2	0	0
454	Certolizumab Pegol	2	2	0	2	2	2	0	0
455	Certoparin	2	2	2	2	2	0	2	0
456	Ceruletide	2	2	2	2	2	1	2	1
457	Cetirizine	2	2	1	1	1	1	1	1
458	Cetrimonium Bromide	2	2	2	2	2	0	2	0
459	Cetrorelix	2	2	2	2	2	1	1	1
460	Cetuximab	2	2	2	2	2	2	0	0
461	Charcoal	0	0	0	2	2	2	2	0
462	Charcoal, Medicinal	2	2	2	2	2	2	0	0
463	Chenodesoxycholic Acid	2	2	2	2	2	0	0	0
464	Chinidin	2	2	2	2	2	0	2	0
465	Chinin	2	2	2	2	2	0	0	0
466	Chlomethiazole	2	2	2	2	2	0	2	0
467	Chloralhydrate	0	0	2	2	2	0	0	0
468	Chlorambucil	0	0	0	2	2	0	2	0
469	Chloramphenicol	0	0	0	2	2	0	0	0
470	Chlordiazepoxide	2	2	2	2	2	0	0	0
471	Chlorhexidine	0	0	0	2	0	0	0	0
472	Chlorine Base Compound	0	0	0	2	2	2	2	0
473	Chloro Furnace	2	2	2	2	2	0	2	0
474	Chloroacetic Acid	2	2	2	2	2	0	2	0
475	Chlorobutanol	2	2	2	2	2	0	2	0
476	Chlorocresol	2	2	2	2	2	0	2	0
477	Chloroethane	2	2	2	2	2	0	2	0
478	Chloromadinone	2	2	2	2	2	0	0	0
479	Chloromethine	0	0	2	2	2	2	0	0
480	Chloropheniramine	1	1	2	2	2	1	2	1
481	Chlorphenoxamine	2	2	2	2	2	1	2	1
482	Chlorophyllin-Copper Complex	2	2	2	2	2	0	2	0
483	Chlorophylln	2	2	2	2	2	0	2	0
484	Chloroprocaine	2	2	2	2	2	2	0	0
485	Chloroquine	0	0	0	2	2	0	0	0
486	Chlorotheophylline	2	2	2	2	2	1	2	1
487	Chlorothiazide	2	2	0	2	2	2	2	0
488	Chloroxylenol	0	0	0	2	2	0	2	0
489	Chlorpheniramine	2	2	2	2	2	1	2	1
490	Chlorphenesin	2	2	2	2	2	0	2	0
491	Chlorpromazine	1	1	1	2	2	1	2	1
492	Chlorprothixene	2	2	2	2	2	1	2	1
493	Chlorquinaldol	2	2	2	2	2	0	2	0
494	Chlortetracycline	2	2	0	2	2	0	0	0
495	Chlorthalidone	2	2	0	2	0	0	0	0
496	Cholera Vaccine	2	2	0	2	2	2	2	0
497	Choline Chloride	2	2	2	2	2	0	2	0
498	Choline Citrate	2	2	2	2	2	0	2	0
499	Choline Salicylate	2	2	2	2	2	0	2	0
500	Cholinestearate	2	2	2	2	2	0	2	0
501	Chorionic Gonadotropin	2	2	2	2	2	1	1	1
502	Chorionic Gonadotropin Alfa	2	2	2	2	2	1	1	1
503	Chymotrypsin	2	2	2	2	2	0	2	0
504	Cicletanine	2	2	2	2	2	0	2	0
505	Ciclesonide	2	2	0	2	2	2	0	0
506	Ciclopirox	2	2	2	2	0	0	0	0
507	Ciclosporin	0	0	0	0	0	0	0	0
508	Cilostazol	2	2	2	2	2	2	0	0
509	Cidofovir	2	2	2	2	2	0	2	0
510	Cilazapril	2	2	2	2	2	0	2	0
511	Cimetidine	1	1	2	2	2	1	1	1
512	Cinacalcet	2	2	2	1	2	2	1	1
513	Cinchocaine	2	2	2	2	2	0	0	0
514	Cineole	2	2	2	2	2	0	0	0
515	Cinnarizine	2	2	2	2	2	1	2	1
516	Cinoxacin	2	2	2	2	2	0	2	0
517	Ciprofloxacin	0	0	0	0	0	0	0	0
518	Cisatracurium Besylate	2	2	2	2	0	0	0	0
519	Cisplatin	0	0	0	2	0	0	2	0
520	Citalopram	2	2	0	0	2	0	0	0
521	Citric Acid	2	2	2	2	2	0	2	0
522	Cladribine	2	2	0	2	2	0	0	0
523	Clarithromycin	2	2	0	0	0	0	0	0
524	Clemastine	2	2	2	1	1	1	1	1
525	Clemizole Penicillin	2	2	2	2	2	0	2	0
526	Clenbuterol	2	2	2	2	2	1	2	1
527	Clevidipine	2	2	2	2	2	2	0	0
528	Clindamycin	0	0	0	0	0	0	0	0
529	Clioquinol	2	2	2	2	2	0	0	0
530	Clobazam	2	2	2	2	2	0	0	0
531	Clobetasol	2	2	2	2	0	0	0	0
532	Clobetasone	2	2	2	2	2	0	0	0
533	Clobutinol	2	2	2	2	2	0	2	0
534	Clocortolone	2	2	2	2	2	0	2	0
535	Clodronic Acid	2	2	2	2	2	0	0	0
536	Clofarabine	2	2	2	2	2	2	0	0
537	Clofazimine	0	0	0	2	2	2	2	0
538	Clomethiazole	2	2	2	2	0	0	0	0
539	Clomiphene	0	0	0	2	0	0	2	0
540	Clomipramine	1	1	1	2	1	1	1	1
541	Clonazepam	0	0	2	2	2	0	0	0
542	Clonidine	2	2	2	1	1	1	1	1
543	Clopamide	2	2	2	2	2	0	2	0
544	Clopidogrel	2	2	1	1	1	1	1	1
545	Cloprednol	2	2	2	2	2	0	0	0
546	Chlorophen	2	2	2	2	2	0	2	0
547	Clostebol	2	2	2	2	2	0	2	0
548	Clostridium Botulinum Typ A	2	2	2	2	0	2	2	0
549	Clostridium Histolyticum Collagenase	2	2	2	2	2	0	2	0
550	Clotrimazole	2	2	0	2	0	0	0	0
551	Cloxacillin	0	0	0	2	2	2	2	0
552	Clozapine	2	2	1	1	1	1	1	1
553	Coal Tar	0	0	0	2	2	0	0	0
554	Cobicistat	2	2	2	2	2	2	0	0
555	Cobimetinib	2	2	2	2	2	2	0	0
556	Cocarboxylase	2	2	2	2	2	0	2	0
557	Codeine	1	1	1	2	1	1	1	1
558	Codeine Camphorsulfonate	2	2	2	2	2	1	2	1
559	Colchicine	0	0	2	0	0	2	2	0
560	Colecalciferol	2	2	0	2	0	0	0	0
561	Colestipol	2	2	2	2	2	0	2	0
562	Colestyramine	2	2	2	0	0	0	0	0
563	Colfosceril palmitate	2	2	2	2	2	0	2	0
564	Colistimethate Sodium	2	2	2	2	2	2	0	0
565	Colistin	2	2	2	2	0	0	0	0
566	Collagen	2	2	2	2	2	0	2	0
567	Condoms	0	0	0	2	2	2	2	0
568	Conestat Alfa	2	2	2	2	2	2	0	0
569	Copper	2	2	2	2	2	0	2	0
570	Copper Gluconate	2	2	2	2	2	0	2	0
571	Copper-Containing Device	0	0	0	2	2	2	2	0
572	Corifollitropin Alfa	2	2	2	2	2	2	1	1
573	Corticorelin	2	2	2	2	2	1	1	1
574	Cortisone	2	2	2	2	2	0	2	0
575	Cotrimoxazole	2	2	2	2	2	0	2	0
576	Coumarin	2	2	2	2	2	0	2	0
577	Covid-19 Vaccine (Protein-Based Vaccine)	2	2	2	2	2	2	0	0
578	Crisantaspase	2	2	2	2	2	2	0	0
579	Crizanlizumab	2	2	2	2	2	2	0	0
580	Crizotinib	2	2	2	2	2	2	0	0
581	Croconazole	2	2	2	2	2	0	2	0
582	Cromoglicic Acid	0	0	2	2	2	0	0	0
583	Crotamiton	2	2	2	2	2	0	2	0
584	Cryoprecipitate	2	2	0	2	2	2	2	0
585	Cyanocobalamin	2	2	2	2	0	0	0	0
586	Cyclandelate	2	2	2	2	2	0	2	0
587	Cyclizine	2	2	1	2	2	2	2	1
588	Cyclopentolate	2	2	1	2	2	1	1	1
589	Cyclophosphamide	0	0	0	0	0	0	0	0
590	Cycloserine	2	0	0	2	2	2	2	0
591	Cyproheptadine	2	2	2	2	2	1	1	1
592	Cyproterone	2	2	2	0	0	0	0	0
593	Cysteine	2	2	2	2	2	0	0	0
594	Cytarabine	0	0	0	2	2	0	2	0
595	Cytidine	2	2	2	2	2	0	2	0
596	Dabigatran	2	2	0	0	0	2	2	0
597	Dabigatran Etexilate	2	2	2	2	2	2	0	0
598	Dabrafenib	2	2	2	2	2	2	0	0
599	Dacarbazine	0	0	0	2	2	0	0	0
600	Daclatasvir	2	2	0	2	2	2	2	0
601	Daclatasvir + Sofosbuvir	2	2	0	2	2	2	2	0
602	Daclizumab	2	2	2	2	2	0	2	0
603	Dacomitinib	2	2	2	2	2	2	0	0
604	Dactinomycin	0	0	0	2	2	0	0	0
605	Dalbavancin	2	2	2	2	2	2	0	0
606	Dalfopristin	2	2	2	2	2	0	2	0
607	Dalteparin	2	2	0	2	2	2	2	0
608	Dalteparin Sodium	2	2	2	2	2	0	0	0
609	Damoctocog Alfa Pegol	2	2	2	2	2	2	0	0
610	Danaparoid	2	2	2	2	2	0	2	0
611	Danazol	2	2	2	2	2	0	2	0
612	Dantrolene	2	2	2	0	0	0	0	0
613	Dapagliflozin	2	2	0	2	0	2	0	0
614	Dapiprazole	2	2	2	2	2	1	2	1
615	Dapsone	0	0	0	2	2	0	0	0
616	Daptomycin	2	2	2	0	0	2	0	0
617	Daratumumab	2	2	2	2	2	2	0	0
618	Darbepoetin Alfa	2	2	0	2	2	0	0	0
619	Darifenacin	2	2	2	2	2	2	1	1
620	Darolutamide	2	2	2	2	2	2	0	0
621	Darunavir	2	2	0	2	0	2	0	0
622	Darvadstrocel	2	2	2	2	2	2	0	0
623	Dasatinib	2	2	0	2	2	2	0	0
624	Daunorubicin	0	0	0	2	2	0	0	0
625	Deanol	2	2	2	2	2	0	2	0
626	Decitabine	2	2	2	2	2	2	0	0
627	Dectaflur	2	2	2	2	2	0	2	0
628	Deferasirox	2	2	0	2	2	2	0	0
629	Deferiprone	2	2	0	2	2	0	0	0
630	Deferoxamine	0	0	0	2	0	0	0	0
631	Defibrotide	2	2	2	2	2	2	0	0
632	Deflazacort	2	2	2	2	2	0	0	0
633	Degarelix	2	2	2	2	1	2	1	1
634	Delamanid	2	2	0	2	2	2	0	0
635	Demelverine	2	2	2	2	2	0	2	0
636	Denaverine	2	2	2	2	2	0	2	0
637	Dengue Vaccine	2	2	0	2	2	2	2	0
638	Denosumab	2	2	2	0	0	2	0	0
639	Dequalinium Chloride	2	2	2	2	2	2	0	0
640	Dequalinium Salts	2	2	2	2	2	0	2	0
641	Desflurane	2	2	2	0	2	0	0	0
642	Desipramine	2	2	2	2	2	0	2	0
643	Desirudin	2	2	2	2	2	0	2	0
644	Deslanoside	2	2	2	2	2	0	2	0
645	Desloratadine	2	2	2	2	1	1	1	1
646	Desmeninol	2	2	2	2	2	0	2	0
647	Desmopressin	1	1	1	2	1	1	1	1
648	Desogestrel	2	2	2	2	2	0	0	0
649	Desoximetasone	2	2	2	2	2	0	2	0
650	Detajmium Bitarate	2	2	2	2	2	0	2	0
651	Dexamethasone	0	0	0	0	0	0	0	0
652	Dexamfetamine	2	2	2	2	2	2	0	0
653	Dexchlorpheniramine	2	2	2	2	2	1	2	1
654	Dexibuprofen	2	2	2	2	2	0	2	0
655	Dexketoprofen	2	2	2	2	2	0	2	0
656	Dexlansoprazole	2	2	2	2	2	2	0	0
657	Dexmedetomidine	2	2	2	2	1	2	2	1
658	Dexpanthenol	2	2	2	2	2	0	0	0
659	Dexrazoxane	2	2	2	2	2	2	0	0
660	Dextran	0	0	0	2	0	0	2	0
661	Dextranomer	2	2	2	2	2	0	2	0
662	Dextromethorphan	0	0	2	2	2	0	0	0
663	Dialkyldimethylammonium Chloride	2	2	2	2	2	0	2	0
664	Diaphragms	0	0	0	2	2	2	2	0
665	Diazepam	0	0	0	0	0	0	0	0
666	Diazoxide	2	2	0	2	2	0	0	0
667	Dibenzepin	2	2	2	2	2	0	2	0
668	Dibotermin Alfa	2	2	2	2	2	2	0	0
669	Dibromohydroxybenzenesulfonic Acid	2	2	2	2	2	0	2	0
670	Diclofenac	2	2	2	0	0	0	0	0
671	Diclofenamide	2	2	2	2	2	0	2	0
672	Dicloxacillin	2	2	2	2	2	0	2	0
673	Didanosine	2	0	2	2	2	0	2	0
674	Didecyldimethylammonium Chloride	2	2	2	2	2	2	0	0
675	Dienogest	2	2	2	2	0	0	0	0
676	Diethylcarbamazine	0	0	0	2	2	2	2	0
677	Diflorasone	2	2	2	2	2	0	2	0
678	Diflucortolone	2	2	2	2	2	0	0	0
679	Digitalin	2	2	2	2	2	0	2	0
680	Digitoxin	2	2	2	2	2	0	0	0
681	Digoxin	0	0	0	0	2	0	0	0
682	Dihydralazine	2	2	2	2	2	0	0	0
683	Dihydroartemisinin + Piperaquine Phosphate	2	2	0	2	2	2	2	0
684	Dihydrocodeine	2	2	2	1	2	1	1	1
685	Dihydroergotamine	2	2	2	2	2	1	2	1
686	Dihydroergotoxine	2	2	2	2	2	1	2	1
687	Dihydrotachysterol	2	2	2	2	2	0	0	0
688	Diisopropylamine	2	2	2	2	2	0	2	0
689	Diloxanide	0	0	0	2	2	2	2	0
690	Diltiazem	2	2	2	2	2	0	0	0
691	Dimenhydrinate	2	2	2	2	2	1	1	1
692	Dimercaprol	0	0	0	2	2	2	2	0
693	Dimercaptopropanesulfonic Acid	2	2	2	2	0	0	2	0
694	Dimethicone	2	2	2	0	0	0	0	0
695	Dimethyl Fumarate	2	2	2	0	0	2	0	0
696	Dimethyl Sulfoxide	2	2	2	2	2	0	2	0
697	Dimethylaminophenol	2	2	2	2	0	0	0	0
698	Dimetindene	2	2	2	2	2	1	1	1
699	Dinoprost	2	2	2	2	2	1	2	1
700	Dinoprostone	2	2	2	2	2	1	1	1
701	Dinutuximab Beta	2	2	2	2	2	2	0	0
702	Diosmin	2	2	2	2	2	0	2	0
703	Dioxopromethazine	2	2	2	2	2	1	2	1
704	Diphenhydramine	2	2	2	1	1	1	1	1
705	Diphenylpyraline	2	2	2	2	2	1	2	1
706	Diphtheria Antitoxin	0	0	0	2	2	2	2	0
707	Diphtheria Vaccine	0	0	0	2	2	2	2	0
708	Dipivefrin	2	2	2	2	2	1	2	1
709	Dipotassium Clorazepate	2	2	2	2	2	0	2	0
710	Dipyridamole	2	2	2	2	2	0	2	0
711	Diroxime Fumarate	2	2	2	2	2	2	0	0
712	Disodium Folinate	2	2	2	2	2	0	0	0
713	Disopyramide	2	2	2	2	2	0	2	0
714	Distigmine Bromide	2	2	2	2	2	0	0	0
715	Disulfiram	2	2	2	2	2	0	2	0
716	Dithranol	0	0	2	2	2	0	2	0
717	Dl-Alpha-Tocopherol Hydrogen Succinate	2	2	2	2	2	0	2	0
718	Dl-Lysine Mono(Acetylsalicylate)	2	2	2	2	2	0	2	0
719	Dl-Methionine	0	0	2	2	2	2	2	0
720	Dobutamine	2	2	2	1	1	1	1	1
721	Docetaxel	2	2	0	2	2	0	0	0
722	Docusate Sodium	2	2	0	2	2	0	2	0
723	Dodecylbenzenesulfonic Acid	2	2	2	2	2	0	2	0
724	Dolasetron	2	2	1	2	2	1	2	1
725	Dolutegravir	2	2	0	2	2	2	0	0
726	Dolutegravir + Lamivudine + Tenofovir	2	2	0	2	2	2	2	0
727	Domperidone	2	2	2	1	1	1	1	1
728	Donepezil	2	2	2	2	0	0	0	0
729	Dopamine	1	1	1	1	1	1	2	1
730	Dopexamine	2	2	2	2	2	1	2	1
731	Doravirine	2	2	2	2	2	2	0	0
732	Dornase Alfa	2	2	2	2	2	0	0	0
733	Dorzolamide	2	2	2	2	2	0	0	0
734	Dostarlimab	2	2	2	2	2	2	0	0
735	Dosulepin	2	2	2	2	2	1	2	1
736	Doxapram	2	2	2	2	2	0	0	0
737	Doxazosin	2	2	2	2	2	1	1	1
738	Doxepin	2	2	2	2	2	1	1	1
739	Doxorubicin	0	0	0	0	0	0	0	0
740	Doxorubicin (As Pegylated Liposomal)	2	2	0	2	2	2	2	0
741	Doxycycline	0	0	0	0	0	0	0	0
742	Doxylamine	2	2	2	2	1	1	1	1
743	Drofenin	2	2	2	2	2	1	2	1
744	Dronabinol	2	2	2	2	1	2	2	1
745	Dronedarone	2	2	2	2	2	2	1	1
746	Droperidol	2	2	2	2	2	2	1	1
747	Dropropizine	2	2	2	2	2	0	0	0
748	Drospirenone	2	2	2	2	0	0	0	0
749	Dulaglutide	2	2	2	2	2	2	1	1
750	Duloxetine	2	2	2	2	0	2	0	0
751	Dupilumab	2	2	2	2	0	2	0	0
752	Durvalumab	2	2	2	2	2	2	0	0
753	Dutasteride	2	2	2	2	2	2	0	0
754	Dydrogesterone	2	2	2	2	2	0	2	0
755	Ebastine	2	2	2	2	2	2	1	1
756	Econazole	2	2	2	2	2	0	0	0
757	Eculizumab	2	2	2	2	1	2	0	1
758	Edetinic Acid	2	2	2	2	2	0	2	0
759	Edoxaban	2	2	0	2	0	2	0	0
760	Efavirenz	2	0	0	0	0	0	0	0
761	Efavirenz + Emtricitabine + Tenofovir	2	2	0	2	2	2	2	0
762	Efavirenz + Lamivudine + Tenofovir	2	2	0	2	2	2	2	0
763	Eflornithine	0	0	0	2	2	2	0	0
764	Efmoroctocog	2	2	2	2	2	2	0	0
765	Eftrenonacog Alfa	2	2	2	2	2	2	0	0
766	Eletriptan	2	2	2	2	2	2	1	1
767	Eliglustat	2	2	2	2	2	2	0	0
768	Elotuzumab	2	2	2	2	2	2	0	0
769	Eltrombopag	2	2	2	2	2	2	0	0
770	Elvitegravir	2	2	2	0	0	2	2	0
771	Emedastine	2	2	2	2	2	1	1	1
772	Emicizumab	2	2	2	2	2	2	0	0
773	Empagliflozin	2	2	0	0	0	2	0	0
774	Emser Salt, Artificial	2	2	2	2	2	2	0	0
775	Emser Salt, Natural	2	2	2	2	2	2	0	0
776	Emtacapone	2	2	2	0	2	2	2	0
777	Emtricitabine + Tenofovir	2	2	0	2	0	2	0	0
778	Enalapril	2	2	0	2	2	0	0	0
779	Enalaprilat	2	2	2	2	2	0	2	0
780	Encorafenib	2	2	2	2	2	2	0	0
781	Enflurane	2	2	2	2	2	0	2	0
782	Enfortumab Vedotin	2	2	2	2	2	2	0	0
783	Enfuvirtide	2	2	2	2	2	2	0	0
784	Enoxacin	2	2	2	2	2	0	2	0
785	Enoxaparin	2	2	0	0	2	0	0	0
786	Enoxaparin-Sodium	2	2	2	2	0	2	2	0
787	Enoximone	2	2	2	2	2	0	0	0
788	Enplerenone	2	2	2	0	2	2	2	0
789	Entacapone	2	2	2	2	0	0	2	0
790	Entecavir	2	2	2	2	0	2	0	0
791	Entrectinib	2	2	2	2	2	2	0	0
792	Enzalutamide	2	2	0	2	2	2	0	0
793	Ephedrine	1	1	1	2	2	1	1	1
794	Epinastine	2	2	2	2	2	2	1	1
795	Epirubicin	2	2	2	2	2	0	0	0
796	Eplerenone	2	2	2	2	0	2	0	0
797	Epoetin	2	2	2	0	0	2	2	0
798	Epoetin Alfa	2	2	0	2	2	0	0	0
799	Epoetin Beta	2	2	2	2	2	0	0	0
800	Epoetin Zeta	2	2	2	2	2	2	0	0
801	Epoprostenol	2	2	2	2	2	2	0	0
802	Eprazinone	2	2	2	2	2	0	2	0
803	Eprosartan	2	2	2	2	2	1	2	1
804	Eptacog Alfa (Activated)	2	2	2	2	2	0	0	0
805	Eptifibatide	2	2	2	2	2	0	0	0
806	Eptinezumab	2	2	2	2	2	2	1	1
807	Equine Rabies Immunoglobulin	2	2	0	2	2	2	2	0
808	Erenumab	2	2	2	2	1	2	1	1
809	Ergocalciferol	0	0	0	2	2	0	2	0
810	Ergometrine	1	1	1	2	2	2	2	1
811	Ergotamine	1	1	2	2	2	1	1	1
812	Eribulin	2	2	2	2	2	2	0	0
813	Erlotinib	2	2	0	2	2	2	0	0
814	Ertapenem	2	2	2	2	2	2	0	0
815	Ertugliflozin	2	2	2	2	2	2	0	0
816	Erythromycin	0	0	0	2	0	0	0	0
817	Erythropoiesis-Stimulating Agents	2	2	0	2	2	2	2	0
818	Escitalopram	2	2	0	2	2	2	0	0
819	Esketamine	2	2	2	2	0	2	0	0
820	Eslicarbazepine	2	2	2	2	2	2	0	0
821	Esmolol	2	2	2	2	2	1	1	1
822	Esomeprazole	2	2	2	2	2	0	0	0
823	Estradiol	2	2	2	0	2	0	0	0
824	Estradiol Benzoate	2	2	2	2	2	0	2	0
825	Estradiol Cypionate + Medroxyprogesterone Acetate	2	2	0	2	2	2	2	0
826	Estradiol Valerate	2	2	2	2	2	0	0	0
827	Estramustine	2	2	2	2	2	0	2	0
828	Estriol	2	2	2	2	0	0	0	0
829	Estrogens, Conjugated	2	2	2	2	2	0	2	0
830	Eszopiclone	2	2	2	2	2	2	0	0
831	Etacrynic Acid	2	2	2	2	2	0	2	0
832	Etamivan	2	2	2	2	2	0	2	0
833	Etanercept	2	2	0	0	0	0	0	0
834	Etelcalcetide	2	2	2	2	2	2	1	1
835	Ethacridine	2	2	2	2	2	0	0	0
836	Ethambutol	0	0	0	0	0	0	0	0
837	Ethambutol + Isoniazid + Pyrazinamide + Rifampicin	0	0	0	2	2	2	2	0
838	Ethambutol + Isoniazid + Rifampicin	2	2	0	2	2	2	2	0
839	Ethanol	2	2	0	2	0	0	0	0
840	Ethanol, Denatured	2	2	2	2	2	2	0	0
841	Ethenzamide	2	2	2	2	2	0	2	0
842	Ether	0	0	2	2	2	0	2	0
843	Ethinylestradiol	0	0	2	0	0	0	2	0
844	Ethinylestradiol + Etonogestrel	2	2	0	2	2	2	2	0
845	Ethinylestradiol + Levonorgestrel	0	0	0	2	2	2	2	0
846	Ethinylestradiol + Norethisterone	0	0	0	2	2	2	2	0
847	Ethiodate Oil	2	2	2	2	2	0	2	0
848	Ethionamide	0	0	0	2	2	2	2	0
849	Ethosuximide	0	0	0	0	0	0	0	0
850	Ethyl Cyanoacrylate	2	2	2	2	2	0	2	0
851	Ethyl Hydrogen Fumarate	2	2	2	2	2	0	2	0
852	Ethyl Linoleate	2	2	2	2	2	0	2	0
853	Etidronic Acid	2	2	2	2	2	0	2	0
854	Etilefrin	2	2	2	2	2	1	1	1
855	Etofenamate	2	2	2	2	2	0	2	0
856	Etofibrate	2	2	2	2	2	0	2	0
857	Etofylline	2	2	2	2	2	1	2	1
858	Etofylline Clofibrate	2	2	2	2	2	1	2	1
859	Etomidate	2	2	2	0	2	0	2	0
860	Etonogestrel	2	2	2	2	2	0	2	0
861	Etonogestrel-Releasing Implant	2	2	0	2	2	2	2	0
862	Etoposide	0	0	0	0	0	0	0	0
863	Etoricoxib	2	2	2	0	0	2	0	0
864	Etravirine	2	2	2	2	2	2	0	0
865	Everolimus	2	2	0	0	0	2	0	0
866	Evolocumab	2	2	2	0	0	2	0	0
867	Exemestane	2	2	2	2	2	0	0	0
868	Exenatide	2	2	2	2	2	2	1	1
869	Ezetimibe	2	2	2	0	0	2	0	0
870	Famciclovir	2	2	2	2	2	0	2	0
871	Famotidine	2	2	2	2	1	1	2	1
872	Fampridine	2	2	2	2	2	2	0	0
873	Fango	2	2	2	2	2	0	2	0
874	Faricimab	2	2	2	2	2	2	0	0
875	Fatty Acids, Essential	2	2	2	2	2	0	2	0
876	Febuprol	2	2	2	2	2	0	2	0
877	Felbamate	2	2	2	2	2	0	0	0
878	Felbinac	2	2	2	2	2	0	0	0
879	Felodipine	2	2	2	2	2	0	0	0
880	Felypressin	2	2	2	2	2	1	2	1
881	Fenchone	2	2	2	2	2	0	2	0
882	Fendiline	2	2	2	2	2	0	2	0
883	Fenetylline	2	2	2	2	2	1	2	1
884	Fenfluramine	2	2	2	2	2	2	1	1
885	Fenipentol	2	2	2	2	2	0	2	0
886	Fenofibrate	2	2	2	0	0	0	2	0
887	Fenoterol	2	2	2	1	1	1	1	1
888	Fentanyl	2	2	1	1	1	1	1	1
889	Fenticonazole	2	2	2	2	2	0	2	0
890	Ferric Chloride	2	2	2	2	2	0	2	0
891	Ferric Hexacyanoferrate	2	2	2	2	2	0	0	0
892	Ferrous Aspartate	2	2	2	2	2	0	2	0
893	Ferrous Salt	0	0	0	2	2	2	2	0
894	Ferrous Salt + Folic Acid	0	0	0	2	2	2	2	0
895	Ferrous Sulfate	2	2	2	2	2	0	2	0
896	Ferucarbotran	2	2	2	2	2	0	2	0
897	Ferumoxsil	2	2	2	2	2	0	2	0
898	Fesoterodine	2	2	2	2	2	2	1	1
899	Fexinidazole	2	2	0	2	2	2	2	0
900	Fexofenadine	2	2	1	2	1	1	1	1
901	Fibrinogen	2	2	2	2	2	0	0	0
902	Fidaxomicin	2	2	2	2	0	2	0	0
903	Filgotinib	2	2	2	2	2	2	0	0
904	Filgrastim	2	2	0	0	0	0	0	0
905	Fimbriae Agglutinogen 2	2	2	2	2	2	0	2	0
906	Fimbriae Agglutinogen 3	2	2	2	2	2	0	2	0
907	Finasteride	2	2	2	0	0	0	0	0
908	Finerenone	2	2	2	2	2	2	0	0
909	Fingolimod	2	2	2	1	1	2	1	1
910	Flavoxate	2	2	2	2	2	1	2	1
911	Flecainide	2	2	2	0	0	0	0	0
912	Fleroxcain	2	2	2	2	2	0	2	0
913	Flucloxacillin	2	2	2	0	0	0	0	0
914	Fluconazole	0	0	0	0	0	0	0	0
915	Flucytosine	0	0	0	2	2	0	0	0
916	Fludarabine Phosphate	2	2	0	2	2	0	2	0
917	Fludrocortisone	2	2	0	2	0	0	0	0
918	Flufenamic Acid	2	2	2	2	2	0	2	0
919	Flumazenil	2	2	2	0	0	0	0	0
920	Flumetasone	2	2	2	2	2	0	0	0
921	Flunarizine	2	2	2	2	2	0	0	0
922	Flunisolide	2	2	0	2	2	0	0	0
923	Flunitrazepam	2	2	2	2	2	0	0	0
924	Fluocinolone Acetonide	2	2	2	2	2	0	0	0
925	Fluocinonide	2	2	2	2	2	0	2	0
926	Fluocortin Butyl	2	2	2	2	2	0	2	0
927	Fluocortolone Pivalate	2	2	2	2	2	0	2	0
928	Fluorescein	0	0	0	2	2	0	0	0
929	Fluorides	2	2	0	2	2	2	2	0
930	Fluorometholone	2	2	2	2	2	0	0	0
931	Fluorouracil	0	0	0	2	0	0	0	0
932	Fluoxetine	2	2	0	2	2	0	2	0
933	Flupentixol	2	2	2	2	2	1	1	1
934	Fluphenazine	1	1	1	2	2	1	2	1
935	Flupirtine	2	2	2	2	2	0	2	0
936	Fluprednidene	2	2	2	2	2	0	0	0
937	Flurazepam	2	2	2	2	2	0	0	0
938	Flurbiprofen	2	2	2	2	2	0	0	0
939	Fluspirilene	2	2	2	2	2	1	2	1
940	Flutamide	2	2	0	0	2	0	2	0
941	Fluticasone	2	2	0	0	0	0	0	0
942	Fluticasone + Formoterol	2	2	1	2	2	2	2	1
943	Fluticasone Furoate + Vilanterol	2	2	1	2	2	2	2	1
944	Fluvastatin	2	1	0	2	2	0	0	0
945	Fluvoxamine	2	2	0	2	2	0	2	0
946	Folic Acid	0	0	0	2	0	0	0	0
947	Follitropin Alfa	2	2	2	2	2	1	1	1
948	Follitropin Beta	2	2	2	2	2	1	1	1
949	Follitropin Delta	2	2	2	2	2	2	1	1
950	Fomepizole	2	2	0	2	0	2	0	0
951	Fomivirsen	2	2	2	2	2	0	2	0
952	Fondaparinux	2	2	2	0	2	2	2	0
953	Fondaparinux Sodium	2	2	2	2	0	2	2	0
954	Formaldehyde	2	2	2	2	2	0	2	0
955	Formestane	2	2	2	2	2	0	2	0
956	Formoterol	2	2	2	1	1	1	1	1
957	Fosamprenavir	2	2	2	2	2	2	0	0
958	Fosaprepitant	2	2	2	2	2	2	1	1
959	Foscarnet Sodium	2	2	2	2	2	0	0	0
960	Fosfestrol	2	2	2	2	2	0	2	0
961	Fosfomycin	2	2	0	0	0	0	0	0
962	Fosinopril	2	2	2	2	2	0	2	0
963	Fostamatinib	2	2	2	2	2	2	0	0
964	Fostemsavir	2	2	2	2	2	2	0	0
965	Framycetin	2	2	2	2	2	0	0	0
966	Fremanezumab	2	2	2	2	1	2	2	1
967	Fresh-Frozen Plasma	2	2	0	2	0	2	2	0
968	Fructose	2	2	2	2	2	0	2	0
969	Fulvestrant	2	2	2	2	2	2	0	0
970	Fumaric Acid	2	2	2	2	2	1	2	1
971	Furazolidone	2	2	2	2	2	0	2	0
972	Furosemide	0	0	0	0	0	0	0	0
973	Fusafungin	2	2	2	2	2	0	2	0
974	Fusidic Acid	2	2	2	2	2	0	0	0
975	Gabapentin	2	2	2	2	0	0	0	0
976	Gadoteridol	2	2	2	2	2	0	2	0
977	Gadobenic Acid	2	2	2	2	2	0	2	0
978	Gadobutrol	2	2	2	2	0	0	0	0
979	Gadodiamide	2	2	2	2	2	0	0	0
980	Gadopentetic Acid	2	2	2	2	0	0	0	0
981	Gadoteric Acid	2	2	2	2	2	2	0	0
982	Gadoxetic Acid	2	2	2	2	0	2	0	0
983	Galactose	2	2	2	2	2	0	2	0
984	Galantamine	2	2	2	2	2	0	2	0
985	Galcanezumab	2	2	2	2	2	2	1	1
986	Gallopamil	2	2	2	2	2	0	2	0
987	Galsulfase	2	2	2	2	2	2	0	0
988	Ganciclovir	2	2	2	0	0	0	0	0
989	Ganirelix	2	2	2	2	2	1	1	1
990	Gefitinib	2	2	0	2	2	2	0	0
991	Gelatin Polysuccinate	2	2	2	2	2	0	2	0
992	Gelatine	2	2	2	2	2	0	2	0
993	Gelatine-containing solutions	2	2	2	2	0	2	2	0
994	Gemcitabine	2	2	0	2	0	0	2	0
995	Gemeprost	2	2	2	2	2	1	2	1
996	Gemfibrozil	2	2	2	2	2	0	0	0
997	Gemtuzumab Ozogamicin	2	2	2	2	2	2	0	0
998	Gentamicin	0	0	0	0	0	0	0	0
999	Gestodene	2	2	2	2	2	0	2	0
1000	Gestodene Caproate	2	2	2	2	2	0	2	0
1001	Gilteritinib	2	2	2	2	2	2	0	0
1002	Ginger Rhizome	2	2	2	2	2	2	0	0
1003	Ginseng Root	2	2	2	2	2	2	0	0
1004	Givosiran	2	2	2	2	2	2	0	0
1005	Glasdegib	2	2	2	2	2	2	1	1
1006	Glass Ionomer Cement	2	2	0	2	2	2	2	0
1007	Glatiramer Acetate	2	2	0	0	0	2	2	0
1008	Glecaprevir	2	2	2	2	0	2	2	0
1009	Glecaprevir + Pibrentasvir	2	2	0	2	2	2	2	0
1010	Glibenclamide	0	0	2	0	2	0	0	0
1011	Glibornuride	2	2	2	2	2	0	2	0
1012	Gliclazide	2	2	0	2	2	2	0	0
1013	Gliclazide	2	2	2	2	2	0	2	0
1014	Glimepiride	2	2	2	2	0	0	2	0
1015	Gliquidone	2	2	2	2	2	0	0	0
1016	Glucagon	2	2	1	2	1	1	1	1
1017	Glucoprotamine	2	2	2	2	2	0	2	0
1018	Glucosamine	2	2	2	2	2	0	0	0
1019	Glucose	0	0	0	0	0	0	0	0
1020	Glucose With Sodium Chloride	0	0	0	2	2	2	2	0
1021	Glutamic Acid	2	2	2	2	2	1	1	1
1022	Glutaral	0	0	0	2	2	0	2	0
1023	Glutathione	2	2	2	2	2	0	2	0
1024	Glycerol	2	2	2	2	2	0	0	0
1025	Glycerol Dihydrogen Phosphate	2	2	2	2	2	0	2	0
1026	Glycerol Phenylbutyrate	2	2	2	2	2	2	0	0
1027	Glycerol Trinitrate	0	0	0	0	0	0	0	0
1028	Glycine	2	2	2	2	2	0	2	0
1029	Glycopyrronium Bromide	2	2	1	2	2	1	1	1
1030	Glyoxal	2	2	2	2	2	0	2	0
1031	Golimumab	2	2	0	2	2	2	0	0
1032	Gonadorelin	2	2	2	2	2	1	1	1
1033	Goserelin	2	2	1	2	2	1	1	1
1034	Gramicidin	2	2	2	2	2	0	2	0
1035	Granisetron	2	2	1	2	2	1	1	1
1036	Griseofulvin	0	0	0	2	2	0	2	0
1037	Guaiacol	2	2	2	2	2	0	2	0
1038	Guaiazulene	2	2	2	2	2	0	2	0
1039	Guaifenasin	2	2	2	2	2	0	0	0
1040	Guanethidine	2	2	2	2	2	0	2	0
1041	Guanfacine	2	2	2	2	2	2	1	1
1042	Guselkumab	2	2	2	2	2	2	0	0
1043	Gypsophila Saponin	2	2	2	2	2	0	2	0
1044	Haematoporphyrin	2	2	2	2	2	0	2	0
1045	Haemophilus Influenzae Type B Vaccine	2	2	0	0	2	2	2	0
1046	Halcinoid	2	2	2	2	2	0	2	0
1047	Halofantrine	2	2	2	2	2	0	2	0
1048	Halometasone	2	2	2	2	2	0	2	0
1049	Haloperidol	1	1	1	1	1	1	1	1
1050	Halothane	0	0	0	2	2	0	2	0
1051	Haemin	2	2	2	2	2	2	0	0
1052	Heparin	0	0	0	0	2	0	0	0
1053	Heparin Sodium	2	2	2	2	0	2	2	0
1054	Heparinoids	2	2	2	2	2	0	2	0
1055	Hepatitis A Vaccine	2	2	0	2	2	2	2	0
1056	Hepatitis B Vaccine	0	0	0	2	2	2	0	0
1057	Heptaminol	2	2	2	2	2	0	2	0
1058	Hexacalcium Hexasodium Heptacitrate Hexahydrate Complex	2	2	2	2	2	0	2	0
1059	Hexachlorophene	2	2	2	2	2	0	2	0
1060	Hexahurea Aluminum Chlorate	2	2	2	2	2	0	2	0
1061	Hexamidine	2	2	2	2	2	0	2	0
1062	Hexaminolevulinate	2	2	2	2	2	2	0	0
1063	Hexetidine	2	2	2	2	2	0	0	0
1064	Histamine	2	2	2	2	2	1	1	1
1065	Histidine	2	2	2	2	2	0	2	0
1066	Histidine Zinc 2H2O	2	2	2	2	2	0	2	0
1067	Homatripine Hydrobromide	2	2	1	2	2	1	2	1
1068	Human Albumin	2	2	2	2	0	0	0	0
1069	Human Papilloma Virus (Hpv) Vaccine	2	2	0	2	2	2	2	0
1070	Humic Acids	2	2	2	2	2	0	2	0
1071	Hyaluronic Acid	2	2	2	2	2	0	0	0
1072	Hyaluronidase	2	2	2	2	2	0	0	0
1073	Hydralazine	0	0	0	2	2	0	2	0
1074	Hydrochloric Acid	2	2	2	2	2	0	2	0
1075	Hydrochlorothiazide	2	2	0	2	0	0	2	0
1076	Hydrochlorothiazide + Amiloride	2	2	2	2	2	0	2	0
1077	Hydrochlorothiazide + Triamterene	2	2	2	2	2	0	2	0
1078	Hydrocodone	2	2	2	2	2	1	2	1
1079	Hydrocortisone	0	0	0	2	0	0	0	0
1080	Hydrocortisone 17Butyrate	2	2	2	2	2	0	0	0
1081	Hydrocortisone Acetate	2	2	2	2	2	0	0	0
1082	Hydrocortisone Buteprate	2	2	2	2	2	0	0	0
1083	Hydrocortisone Hydrogen Succinate	2	2	2	2	2	0	0	0
1084	Hydrogen Peroxide	2	2	2	2	2	0	2	0
1085	Hydromorphone	2	2	1	1	1	1	1	1
1086	Hydrotalcite	2	2	2	2	2	0	0	0
1087	Hydroxocobalamin	0	0	0	2	0	0	0	0
1088	Hydroxybutanoic Acid	2	2	2	2	2	1	1	1
1089	Hydroxycarbamide	2	2	0	2	0	0	0	0
1090	Hydroxychloroquine	2	2	2	0	0	0	2	0
1091	Hydroxyethyl Cellulose	2	2	2	2	2	0	2	0
1092	Hydroxyethylrutoside	2	2	2	2	2	0	2	0
1093	Hydroxyethyl Salicylate	2	2	2	2	2	0	0	0
1094	Hydroxyethyl Starch	2	2	2	2	2	0	2	0
1095	Hydroxyprogesterone Caproate	2	2	2	2	2	0	2	0
1096	Hydroxyzine	2	2	2	2	2	1	1	1
1097	Hyetellose	2	2	2	2	2	0	2	0
1098	Hymecromone	2	2	2	2	2	0	2	0
1099	Hypromellose	2	2	2	2	2	0	0	0
1100	Ibandronic Acid	2	2	2	2	2	0	2	0
1101	Ibrutinib	2	2	0	2	0	2	0	0
1102	Ibuprofen	0	0	0	0	0	0	0	0
1103	Icatibant	2	2	2	2	2	2	1	1
1104	Icodextrin	2	2	2	2	2	0	2	0
1105	Idarubicin	2	2	2	2	2	0	0	0
1106	Idarucizumab	2	2	2	0	0	2	0	0
1107	Idebenone	2	2	2	2	2	2	0	0
1108	Idecabtagene Vicleucel	2	2	2	2	2	2	0	0
1109	Idelalisib	2	2	2	2	0	2	0	0
1110	Idoxuridine	2	2	2	2	2	0	2	0
1111	Idursulfase	2	2	2	2	2	2	0	0
1112	Ifosfamide	2	2	0	2	2	0	0	0
1113	Iloprost	2	2	2	2	2	1	1	1
1114	Imatinib	2	2	0	0	0	2	0	0
1115	Imidapril	2	2	2	2	2	0	2	0
1116	Imiglucerase	2	2	2	2	2	0	0	0
1117	Imipenem	2	2	2	2	0	0	2	0
1118	Imipenem + Cilastatin	0	0	0	2	0	0	2	0
1119	Imiquimod	2	2	2	2	2	0	0	0
1120	Immunoglobulin (Cytomegaly)	2	2	2	2	2	2	0	0
1121	Immunoglobulin (Hepatitis B)	2	2	2	2	2	2	0	0
1122	Immunoglobulin (Varicella-Zoster)	2	2	2	2	2	2	0	0
1123	Immunoglobulin, Human	0	0	2	2	0	2	0	0
1124	Immunoglobulin, (Anti-D)	2	2	2	2	0	2	2	0
1125	Immunoglobulin (Tetanus)	2	2	2	2	0	2	2	0
1126	Inclisiran	2	2	2	2	0	2	0	0
1127	Indacaterol	2	2	2	2	2	2	1	1
1128	Indanazoline	2	2	2	2	2	1	2	1
1129	Indapamide	2	2	0	2	0	0	0	0
1130	Indinavir	2	0	2	2	2	0	0	0
1131	Indocyanine Green	2	2	2	2	2	0	0	0
1132	Indomethacin	2	2	0	2	2	0	2	0
1133	Indoramine	2	2	2	2	2	1	2	1
1134	Inebilizumab	2	2	2	2	2	2	0	0
1135	Infliximab	2	2	0	2	0	0	0	0
1136	Influenza Vaccine	0	0	0	2	2	2	2	0
1137	Inosine	2	2	2	2	2	0	2	0
1138	Inositol	2	2	2	2	2	0	2	0
1139	Inositol Nicotinate	2	2	2	2	2	0	2	0
1140	Inotersen	2	2	2	2	2	2	0	0
1141	Inotuzumab Ozogamicin	2	2	2	2	2	2	0	0
1142	Insulin-Aminoquinurid (bovin)	2	2	2	2	2	0	2	0
1143	Insulin-Aminoquinurid (pig)	2	2	2	2	2	0	2	0
1144	Insulin Aspart	2	2	2	2	2	0	0	0
1145	Insulin Aspart, biphasic	2	2	2	2	2	2	0	0
1146	Insulin Degludec	2	2	0	2	0	2	0	0
1147	Insulin Detemir	2	2	0	2	2	2	0	0
1148	Insulin Glargine	2	2	0	0	0	0	0	0
1149	Insulin Glulisine	2	2	2	2	2	2	0	0
1150	Insulin Human	2	2	2	2	0	0	0	0
1151	Insulin Injection	0	0	0	2	2	2	2	0
1152	Insulin Human Isophan, biphasic	2	2	2	2	2	2	0	0
1153	Insulin Isophane	2	2	2	2	2	0	0	0
1154	Insulin Lispro	2	2	2	0	0	0	0	0
1155	Insulin Normal (Bovine)	2	2	2	2	2	0	2	0
1156	Insulin Normal (Pig)	2	2	2	2	2	0	2	0
1157	Insulin-Human-Zinc	2	2	2	2	2	0	2	0
1158	Insulin-Zinc Injection Suspension Amorphous	2	2	2	2	2	0	2	0
1159	Interferon	2	2	2	0	2	2	2	0
1160	Interferon Alfa-2A	2	2	2	2	2	0	2	0
1161	Interferon Alfa-2B	2	2	2	2	2	0	2	0
1162	Interferon Alfa-2B, Liposomal (Peg)	2	2	2	2	2	0	2	0
1163	Interferon Alfacon-1	2	2	2	2	2	0	2	0
1164	Interferon Beta	2	2	2	2	2	0	2	0
1165	Interferon Beta-1A	2	2	2	2	0	0	0	0
1166	Interferon Beta-1B	2	2	2	2	0	0	0	0
1167	Interferon Gamma-1B	2	2	2	2	2	0	0	0
1168	Intermediate-Acting Insulin	0	0	0	2	2	2	2	0
1169	Intraperitoneal Dialysis Solution	2	2	0	2	2	2	2	0
1170	Intraperitoneal Dialysis Solution (Of Appropriate Composition)	0	0	0	2	2	2	2	0
1171	Iobitridol	2	2	2	2	2	0	2	0
1172	Iodine	0	0	0	2	2	0	2	0
1173	Iodixanol	2	2	2	2	2	0	0	0
1174	Iodoform	2	2	2	2	2	0	2	0
1175	Iohexol	0	0	0	2	2	0	0	0
1176	Iomeprol	2	2	2	2	2	0	2	0
1177	Iopamidol	2	2	2	2	2	0	2	0
1178	Iopanoic Acid	0	0	2	2	2	2	2	0
1179	Iopentol	2	2	2	2	2	0	2	0
1180	Iopromide	2	2	2	2	0	0	0	0
1181	Iosarcol	2	2	2	2	2	0	2	0
1182	Iotalamic Acid	2	2	2	2	2	0	2	0
1183	Iotrolan	2	2	2	2	2	0	2	0
1184	Iotroxinic Acid	2	2	2	2	2	0	2	0
1185	Ioversol	2	2	2	2	2	0	2	0
1186	Ioxaglic Acid	2	2	2	2	2	0	2	0
1187	Ioxitalamic Acid	2	2	2	2	2	0	2	0
1188	Ipecacuanha	0	0	2	2	2	2	2	0
1189	Ipilimumab	2	2	2	2	0	2	0	0
1190	Ipratropium Bromide	1	1	1	1	1	1	1	1
1191	Iprazochrome	2	2	2	2	2	0	2	0
1192	Irbesartan	2	2	2	2	2	1	1	1
1193	Irinotecan	2	2	0	0	0	0	0	0
1194	Iron Carboxymaltose	2	2	2	2	2	2	0	0
1195	Iron Derisomaltose	2	2	2	2	2	2	0	0
1196	Iron Dextran	0	0	2	2	2	2	2	0
1197	Iron Glycine Sulfate	2	2	2	2	2	0	0	0
1198	Iron Hydrogen Aspartate	2	2	2	2	2	0	2	0
1199	Iron Maltol	2	2	2	2	2	2	0	0
1200	Iron Oxide	2	2	2	2	2	0	2	0
1201	Iron Sorbitol	2	2	2	2	2	0	2	0
1202	Iron Succinate	2	2	2	2	2	0	2	0
1203	Iron Sucrose	2	2	2	2	2	0	2	0
1204	Iron-Hydroxide-Dextran Complex	2	2	2	2	2	0	2	0
1205	Iron-Hydroxide-Polymaltose Complex	2	2	2	2	2	0	2	0
1206	Iron-Potassium Citrate-Phosphate Complex	2	2	2	2	2	0	2	0
1207	Iron(II) Fumarate	2	2	2	2	2	0	0	0
1208	Iron(II) Gluconate	2	2	2	2	2	0	0	0
1209	Iron(II) Sulfate	2	2	2	2	2	2	0	0
1210	Iron(III) Hydroxide-Sucrose Complex	2	2	2	2	2	0	2	0
1211	Iron(III) Oxide Hydroxide-Sucrose-Starch Complex	2	2	2	2	2	2	0	0
1212	Iron(III) Sodium D-Gluconate Complex	2	2	2	2	2	2	0	0
1213	Isoconazole	2	2	2	2	2	0	2	0
1214	Isoflurane	2	2	0	2	2	0	0	0
1215	Isoleucine	2	2	2	2	2	0	2	0
1216	Isoniazid	0	0	0	0	0	0	0	0
1217	Isoniazid + Ethambutol	0	0	2	2	2	2	2	0
1218	Isoniazid + Pyrazinamide + Rifampicin	0	0	0	2	2	2	2	0
1219	Isoniazid + Pyridoxine + Sulfamethoxazole + Trimethoprim	2	2	0	2	2	2	2	0
1220	Isoniazid + Rifampicin	2	2	0	2	2	2	2	0
1221	Isoniazid + Rifapentine	2	2	0	2	2	2	2	0
1222	Isoprenaline	1	1	2	2	2	1	2	1
1223	Isopropyl Alcohol	2	2	2	2	0	2	2	0
1224	Isopropyl Myristate	2	2	2	2	2	0	2	0
1225	Isosorbide Dinitrate	0	0	0	2	2	0	2	0
1226	Isosorbide Mononitrate	2	2	2	2	2	0	0	0
1227	Isotretinoin	2	2	2	0	0	0	0	0
1228	Isradipine	2	2	2	2	2	0	2	0
1229	Itraconazole	2	2	0	2	2	0	0	0
1230	Ivabradine	2	2	2	0	0	2	0	0
1231	Ivacaftor	2	2	2	2	2	2	0	0
1232	Ivermectin	0	0	0	0	0	2	0	0
1233	Ixazomib	2	2	2	2	2	2	0	0
1234	Ixekizumab	2	2	2	2	2	2	0	0
1235	Japanese Encephalitis Vaccine	2	2	0	2	2	2	2	0
1236	Josamycin	2	2	2	2	2	0	2	0
1237	Kanamycin	0	0	0	2	2	0	0	0
1238	Kavain	2	2	2	2	2	0	2	0
1239	Kerosene, Thin	2	2	2	2	2	0	2	0
1240	Kerosene, Viscous	2	2	2	2	2	0	2	0
1241	Ketamine	0	0	0	0	2	0	0	0
1242	Ketoconazole	2	2	2	2	2	0	0	0
1243	Ketoprofen	2	2	2	2	2	0	0	0
1244	Ketorolac Trometamol	2	2	2	2	2	0	0	0
1245	Ketotifen	2	2	2	2	2	1	1	1
1246	L-Citrulline	2	2	2	2	2	0	2	0
1247	L-Cysteine	2	2	2	2	2	0	2	0
1248	Lacidipine	2	2	2	2	2	0	2	0
1249	Lacosamide	2	2	2	2	0	2	0	0
1250	Lactic Acid	2	2	2	2	2	0	2	0
1251	Lactitol	2	2	2	2	2	0	0	0
1252	Lactose	2	2	2	2	2	0	2	0
1253	Lactulose	2	2	0	2	0	0	0	0
1254	Lamivudine	2	0	0	2	0	0	0	0
1255	Lamivudine + Zidovudine	2	2	0	2	2	2	2	0
1256	Lamotrigine	2	2	0	0	0	0	0	0
1257	Lanadelumab	2	2	2	2	2	2	0	0
1258	Lanreotide	2	2	2	2	1	2	1	1
1259	Lansoprazole	2	2	2	2	2	0	0	0
1260	Lanthanum(Iii) Carbonate	2	2	2	2	2	2	0	0
1261	Lapatinib	2	2	2	2	2	2	0	0
1262	Laronidase	2	2	2	2	2	2	0	0
1263	Larotrectinib	2	2	2	2	2	2	0	0
1264	Lasmiditan	2	2	2	2	2	2	1	1
1265	Latanoprost	2	2	1	1	1	1	1	1
1266	Lauromacrogol 400	2	2	2	2	2	2	0	0
1267	Ledipasvir	2	2	2	0	2	2	2	0
1268	Ledipasvir + Sofosbuvir	2	2	0	2	2	2	2	0
1269	Leflunomide	2	2	2	0	0	0	0	0
1270	Lenalidomide	2	2	0	0	0	2	0	0
1271	Lenograstim	2	2	2	2	2	0	0	0
1272	Lenvatinib	2	2	2	2	2	2	0	0
1273	Lepirudin	2	2	2	2	2	0	2	0
1274	Lercanidipine	2	2	2	2	0	0	0	0
1275	Letermovir	2	2	2	2	0	2	0	0
1276	Letrozole	2	2	0	2	2	0	0	0
1277	Leucine	2	2	2	2	2	0	2	0
1278	Leuprorelin	2	2	1	2	1	1	1	1
1279	Levamisole	0	0	0	2	2	0	2	0
1280	Levetiracetam	2	2	0	0	0	0	0	0
1281	Levobunolol	2	2	2	2	2	1	1	1
1282	Levocabastine	2	2	2	2	2	1	1	1
1283	Levocarnitine	2	2	2	2	2	0	0	0
1284	Levocetirizin	2	2	2	2	2	1	1	1
1285	Levodopa	2	2	2	2	2	1	2	1
1286	Levodopa + Benserazide	2	2	2	1	1	2	2	1
1287	Levodopa + Carbidopa	1	1	1	2	1	2	2	1
1288	Levodropropizine	2	2	2	2	2	2	0	0
1289	Levofloxacin	2	0	0	0	0	0	0	0
1290	Levoglutamide	2	2	2	2	2	0	2	0
1291	Levomenol	2	2	2	2	2	0	2	0
1292	Levomenthol	2	2	2	2	2	0	2	0
1293	Levomepromazine	2	2	2	2	2	1	2	1
1294	Levomethadone	2	2	2	2	1	1	1	1
1295	Levonorgestrel	0	0	0	0	0	0	0	0
1296	Levonorgestrel-Releasing Implant	2	2	0	2	2	2	2	0
1297	Levonorgestrel-Releasing Intrauterine System	2	2	0	2	2	2	2	0
1298	Levosimendan	2	2	2	2	2	2	0	0
1299	Levothyroxine	2	0	0	0	2	0	0	0
1300	Levothyroxine Sodium	2	2	2	2	0	0	2	0
1301	Lidocaine	0	0	0	0	0	0	0	0
1302	Lidocaine + Epinephrine (Adrenaline)	2	1	1	2	2	2	2	1
1303	Lime Water	2	2	2	2	2	0	2	0
1304	Linaclotide	2	2	2	2	2	2	0	0
1305	Lincomycin	2	2	2	2	2	0	2	0
1306	Linden	2	2	2	2	2	0	2	0
1307	Linezolid	2	2	0	2	0	2	0	0
1308	Liothyronine	2	2	2	2	2	0	0	0
1309	Liraglutide	2	2	2	2	2	2	1	1
1310	Lisdexamfetamine	2	2	2	2	2	2	0	0
1311	Lisinopril	2	2	2	2	2	0	2	0
1312	Lisinopril + Amlodipine	2	0	0	2	2	2	2	0
1313	Lisinopril + Hydrochlorothiazide	2	2	0	2	2	2	2	0
1314	Lisocabtagene Maraleucel	2	2	2	2	2	2	0	0
1315	Lisuride	2	2	2	2	2	1	2	1
1316	Lithium	2	2	2	0	2	2	2	0
1317	Lithium Carbonate	0	0	0	2	2	2	2	0
1318	Lithium Salts	2	2	2	2	0	0	2	0
1319	Lithium Succinate	2	2	2	2	2	0	2	0
1320	Lodoxamide	2	2	2	2	2	0	2	0
1321	Lofepramine	2	2	2	2	2	0	2	0
1322	Lomefloxacin	2	2	2	2	2	0	2	0
1323	Lomustine	2	2	2	2	2	0	0	0
1324	Lonafarnib	2	2	2	2	2	2	0	0
1325	Lonazolac	2	2	2	2	2	0	2	0
1326	Long-Acting Insulin Analogs	2	2	0	2	2	2	2	0
1327	Lonoctocog Alfa	2	2	2	2	2	2	0	0
1328	Loperamide	2	2	1	1	1	1	1	1
1329	Lopinavir	2	2	2	2	2	0	0	0
1330	Lopinavir + Ritonavir	2	0	0	2	2	2	2	0
1331	Loprazolam	2	2	2	2	2	0	0	0
1332	Loracarbef	2	2	2	2	2	0	2	0
1333	Loratadine	2	2	1	2	2	1	2	1
1334	Lorazepam	2	2	0	0	0	0	2	0
1335	Lorlatinib	2	2	2	2	2	2	0	0
1336	Lormetazepam	2	2	2	2	2	0	0	0
1337	Lornoxicam	2	2	2	2	2	0	2	0
1338	Losartan	2	2	1	2	2	1	1	1
1339	Loteprednoletabonate	2	2	2	2	2	2	0	0
1340	Lovastatin	2	2	0	2	2	0	2	0
1341	Loxapine	2	2	2	2	2	2	1	1
1342	Lugol'S Solution	2	2	0	2	2	2	2	0
1343	Lumasiran	2	2	2	2	2	2	0	0
1344	Lumefantrine	2	2	2	0	0	0	0	0
1345	Luspatercept	2	2	2	2	2	2	0	0
1346	Lusutrombopag	2	2	2	2	2	2	0	0
1347	Lutropin Alfa	2	2	2	2	2	1	1	1
1348	Lynestrenol	2	2	2	2	2	0	2	0
1349	Lysine	2	2	2	2	2	0	2	0
1350	Macitentan	2	2	2	2	2	2	1	1
1351	Macrogol	2	2	2	0	0	0	0	0
1352	Magaldrate	2	2	2	2	2	0	0	0
1353	Magnesium Adipate	2	2	2	2	2	0	2	0
1354	Magnesium Aspartate	2	2	2	2	2	0	2	0
1355	Magnesium Aspartate Hydrobromide	2	2	2	2	2	0	2	0
1356	Magnesium Aspartate Hydrochloride	2	2	2	2	2	0	0	0
1357	Magnesium Bis(Hydrogen Aspartate)	2	2	2	2	2	2	0	0
1358	Magnesium Carbonate	2	2	2	2	2	0	0	0
1359	Magnesium Chlorid	2	2	2	2	0	2	2	0
1360	Magnesium Citrate	2	2	2	2	2	0	0	0
1361	Magnesium Gluconate	2	2	2	2	2	0	0	0
1362	Magnesium Hydrogen Aspartate	2	2	2	2	2	0	2	0
1363	Magnesium Hydrogen Citrate	2	2	2	2	2	0	0	0
1364	Magnesium Hydrogen Glutamate	2	2	2	2	2	0	0	0
1365	Magnesium Hydrogen Phosphate	2	2	2	2	2	2	0	0
1366	Magnesium Hydroxide	0	0	2	2	2	2	2	0
1367	Magnesium Monoperoxyphthalate	2	2	2	2	2	0	2	0
1368	Magnesium Orotate	2	2	2	2	2	2	0	0
1369	Magnesium Oxide, Heavy	2	2	2	2	2	0	0	0
1370	Magnesium Oxide, Light	2	2	2	2	2	0	0	0
1371	Magnesium Peroxide	2	2	2	2	2	0	2	0
1372	Magnesium pyridoxal phosphate glutamate	2	2	2	2	2	0	2	0
1373	Magnesium Salts	2	2	2	2	2	0	2	0
1374	Magnesium Sulfate	0	0	0	2	2	2	2	0
1375	Magnesium Sulphate	2	2	2	2	2	0	0	0
1376	Magnesium Trisilicate	2	2	2	2	2	0	2	0
1377	Malic Acid	2	2	2	2	2	0	2	0
1378	Mangafodipir	2	2	2	2	2	0	2	0
1379	Manidipine	2	2	2	2	2	2	0	0
1380	Mannitol	0	0	0	0	0	0	0	0
1381	Maprotiline	2	2	2	2	2	0	2	0
1382	Maraviroc	2	2	2	2	1	2	1	1
1383	Maribavir	2	2	2	2	2	2	0	0
1384	Measles Vaccine	0	0	0	2	2	2	2	0
1385	Mebendazole	0	0	0	0	2	0	0	0
1386	Mebeverine	2	2	2	2	2	0	2	0
1387	Mecasermin	2	2	2	2	2	2	0	0
1388	Mecetronium Etilsulfate	2	2	2	2	2	0	2	0
1389	Meclocycline	2	2	2	2	2	0	2	0
1390	Meclofenoxate	2	2	2	2	2	0	2	0
1391	Meclozine	2	2	2	2	2	1	2	1
1392	Medazepam	2	2	2	2	2	0	2	0
1393	Medrogestone	2	2	2	2	2	0	2	0
1394	Medroxyprogesterone	2	2	2	2	2	0	0	0
1395	Medroxyprogesterone Acetate	0	0	0	2	2	2	2	0
1396	Mefenamic Acid	2	2	2	2	2	0	2	0
1397	Mefloquine	0	0	0	2	2	0	2	0
1398	Mefruside	2	2	2	2	2	0	2	0
1399	Megestrol Acetate	2	2	2	2	2	0	2	0
1400	Meglumine Antimoniate	0	0	0	2	2	2	2	0
1401	Meglumine Iotroxate	0	0	0	2	2	2	2	0
1402	Melarsoprol	0	0	0	2	2	2	2	0
1403	Melatonin	2	2	2	2	1	2	1	1
1404	Meloxicam	2	2	2	2	2	0	0	0
1405	Melperone	2	2	2	1	2	1	2	1
1406	Melphalan	2	2	0	2	2	0	2	0
1407	Melphalan Flufenamide	2	2	2	2	2	2	0	0
1408	Memantine	2	2	2	2	2	0	0	0
1409	Mendiol	2	2	2	2	2	0	2	0
1410	Meningococcal Meningitis Vaccine	0	0	0	2	2	2	2	0
1411	Menotropin	2	2	2	2	2	1	1	1
1412	Menthone	2	2	2	2	2	0	2	0
1413	Mephenesin	2	2	2	2	2	0	2	0
1414	Mepindolol	2	2	2	2	2	1	2	1
1415	Mepivacaine	2	2	2	2	0	0	0	0
1416	Mepolizumab	2	2	2	0	0	2	0	0
1417	Meprobamate	2	2	2	2	2	0	2	0
1418	Meptazinol	2	2	2	2	2	1	2	1
1419	Mequitazine	2	2	2	2	2	1	2	1
1420	Merbromine	2	2	2	2	2	0	2	0
1421	Mercaptamine	2	2	2	2	2	0	0	0
1422	Mercaptopurine	0	0	0	2	0	0	0	0
1423	Mercuric Cyanide Oxide	2	2	2	2	2	0	2	0
1424	Meropenem	2	2	0	0	0	0	0	0
1425	Meropenem + Vaborbactam	2	2	0	2	2	2	2	0
1426	Mesalazine	2	2	0	2	0	0	0	0
1427	Mesna	2	2	0	2	2	0	0	0
1428	Mesterolone	2	2	2	2	2	0	2	0
1429	Mestranol	2	2	2	2	2	0	2	0
1430	Mesulfen	2	2	2	2	2	0	2	0
1431	Mesuximide	2	2	2	2	2	0	0	0
1432	Metamfepramone	2	2	2	2	2	0	2	0
1433	Metamizole	2	2	2	0	2	0	0	0
1434	Metamizole Sodium	2	2	2	2	0	2	2	0
1435	Metenolone	2	2	2	2	2	0	2	0
1436	Metergoline	2	2	2	2	2	1	1	1
1437	Metformin	0	0	0	0	0	0	0	0
1438	Methacholine Chloride	2	2	2	2	2	1	2	1
1439	Methadone	2	2	1	1	2	2	1	1
1440	Methanthelinium Bromide	2	2	2	2	2	1	1	1
1441	Methenamine	2	2	2	2	2	0	0	0
1442	Methenamine Silver Nitrate	2	2	2	2	2	0	0	0
1443	Methimazole	2	2	0	2	2	2	2	0
1444	Methionine	2	2	2	2	2	0	0	0
1445	Methocarbamol	2	2	2	2	2	0	0	0
1446	Methohexital	2	2	2	2	2	0	2	0
1447	Methotrexate	0	0	0	0	0	0	0	0
1448	Methoxsalen	2	2	2	2	2	0	0	0
1449	Methoxy Polyethylene Glycol-Epoetin Beta	2	2	0	2	2	2	0	0
1450	Methyl Salicylate	2	2	2	2	2	0	2	0
1451	Methylaminooxopentanoate	2	2	2	2	2	2	0	0
1452	Methyldopa	1	1	1	2	1	1	1	1
1453	Methylergometrine	2	2	1	2	2	1	1	1
1454	Methylphenidate	2	2	2	0	0	0	0	0
1455	Methylprednisolone	2	2	0	2	2	0	0	0
1456	Methylrosalinium Chloride	0	0	2	2	2	0	2	0
1457	Methylthioninium Chloride	0	0	0	2	2	0	0	0
1458	Methysergide	2	2	2	2	2	1	2	1
1459	Metildigoxin	2	2	2	2	2	0	2	0
1460	Metipranolol	2	2	2	2	2	1	2	1
1461	Metixene	2	2	2	2	2	1	2	1
1462	Metoclopramide	1	1	1	1	1	1	2	1
1463	Metolazone	2	2	2	2	2	0	2	0
1464	Metoprolol	2	2	1	1	1	1	1	1
1465	Metreleptin	2	2	2	2	2	2	0	0
1466	Metronidazole	0	0	0	0	0	0	0	0
1467	Mexiletine	2	2	2	2	2	0	2	0
1468	Mezlocillin	2	2	2	2	2	0	2	0
1469	Mianserin	2	2	2	2	2	1	2	1
1470	Micafungin	2	2	0	2	2	2	0	0
1471	Miconazole	0	0	0	2	2	0	0	0
1472	Midazolam	2	2	0	0	0	0	0	0
1473	Midodrine	2	2	2	2	2	1	1	1
1474	Midostaurin	2	2	2	2	2	2	0	0
1475	Mifamurtide	2	2	2	2	2	2	0	0
1476	Mifepristone	2	2	2	0	0	2	0	0
1477	Mifepristone - Misoprostol	2	2	0	2	2	2	2	0
1478	Migalastat	2	2	2	2	2	2	0	0
1479	Miglitol	2	2	2	2	2	0	2	0
1480	Miglustat	2	2	2	2	2	2	0	0
1481	Milnacipran	2	2	2	2	2	2	0	0
1482	Milrinone	2	2	2	2	0	0	0	0
1483	Miltefosine	2	2	0	2	2	0	0	0
1484	Mineral Salts, Artificial	2	2	2	2	2	0	2	0
1485	Mineral Salts, Natural	2	2	2	2	2	0	2	0
1486	Minocycline	2	2	2	2	2	0	2	0
1487	Minoxidil	2	2	2	2	2	0	0	0
1488	Mirtazapine	2	2	2	1	1	1	1	1
1489	Misoprostol	2	2	1	2	1	1	1	1
1490	Mitomycin	2	2	2	2	2	0	0	0
1491	Mitoxantrone	2	2	2	2	2	0	0	0
1492	Mivacurium Chloride	2	2	2	2	2	0	2	0
1493	Mizolastine	2	2	2	2	2	1	1	1
1494	Moclobemide	2	2	2	0	0	0	0	0
1495	Modafinil	2	2	2	2	2	0	2	0
1496	Moexipril	2	2	2	2	2	0	2	0
1497	Mofebutazone	2	2	2	2	2	0	2	0
1498	Mogamulizumab	2	2	2	2	2	2	1	1
1499	Molgramostim	2	2	2	2	2	0	2	0
1500	Molsidomine	2	2	2	2	2	0	0	0
1501	Mometasone + Formoterol	2	2	1	2	2	2	2	1
1502	Mometasone Furoate 1H2O	2	2	0	2	2	0	0	0
1503	Montelukast	2	2	2	1	1	1	1	1
1504	Moroctocog Alfa	2	2	2	2	2	0	0	0
1505	Morphine	1	1	1	1	1	1	1	1
1506	Mosunetuzumab	2	2	2	2	2	2	0	0
1507	Moxaverine	2	2	2	2	2	0	2	0
1508	Moxiflocacin	2	2	0	0	2	0	0	0
1509	Moxonidine	2	2	2	2	2	1	2	1
1510	Multiple Micronutrient Powder/Supplement	2	2	0	2	2	2	2	0
1511	Mumps Vaccine	0	0	0	2	2	2	2	0
1512	Mupirocin	2	2	0	2	0	0	0	0
1513	Muromonab	2	2	2	0	2	0	2	0
1514	Mycophenolate Mofetil	2	2	2	0	2	0	0	0
1515	Mycophenolic acid	2	2	2	2	0	2	2	0
1516	Myrtecaine	2	2	2	2	2	0	2	0
1517	N-2-Hydroxyethyl-10-Undecenamide	2	2	2	2	2	0	2	0
1518	N2O (Nitric Oxide)	2	2	2	0	0	2	2	0
1519	Nabilone	2	2	2	2	2	2	1	1
1520	Nabumetone	2	2	2	2	2	2	0	0
1521	Nadifloxacin	2	2	2	2	2	2	0	0
1522	Nadolol	2	2	2	2	2	1	2	1
1523	Nadroparin	2	2	0	2	2	2	2	0
1524	Nadroparin Calcium	2	2	2	2	2	0	2	0
1525	Nafarelin	2	2	2	2	2	1	1	1
1526	Naftidrofuryl	2	2	2	2	2	1	2	1
1527	Naftifine	2	2	2	2	2	0	2	0
1528	Nalbuphine	2	2	2	2	2	1	1	1
1529	Nalidixic Acid	0	0	2	2	2	2	2	0
1530	Nalmefene	2	2	2	2	2	2	1	1
1531	Naloxegol	2	2	2	2	2	2	1	1
1532	Naloxone	1	1	1	1	1	1	1	1
1533	Naltrexone	2	2	1	2	1	1	2	1
1534	Nandrolone	2	2	2	2	2	0	2	0
1535	Naphazoline	2	2	2	2	2	1	1	1
1536	Naproxen	2	2	2	2	0	0	0	0
1537	Naratriptan	2	2	2	2	2	1	1	1
1538	Natalizumab	2	2	2	0	0	2	0	0
1539	Natamycin	2	2	0	2	2	0	2	0
1540	Nateglinide	2	2	2	2	2	0	2	0
1541	Nebivolol	2	2	2	2	2	1	2	1
1542	Nedocromil	2	2	2	2	2	0	2	0
1543	Nefazodone	2	2	2	2	2	1	2	1
1544	Nefopam	2	2	2	2	2	0	2	0
1545	Nelfinavir	2	0	2	2	2	0	2	0
1546	Neomycin	2	2	2	2	2	0	0	0
1547	Neomycin Sulfate + Bacitracin	0	0	2	2	2	2	2	0
1548	Neostigmine	0	0	0	2	2	0	0	0
1549	Nepafenac	2	2	2	2	2	2	0	0
1550	Neratinib	2	2	2	2	2	2	0	0
1551	Netilmicin	2	2	0	2	2	0	2	0
1552	Nevirapine	0	0	0	2	2	0	0	0
1553	Nicardipine	2	2	2	2	2	0	2	0
1554	Nicethamide	2	2	2	2	2	0	2	0
1555	Nicergoline	2	2	2	2	2	1	2	1
1556	Niclosamide	0	0	0	2	0	0	0	0
1557	Nicoboxil	2	2	2	2	2	0	2	0
1558	Nicotinamide	0	0	0	2	2	0	2	0
1559	Nicotine	2	2	2	2	2	0	0	0
1560	Nicotine Replacement Therapy (Nrt)	2	2	0	2	2	2	2	0
1561	Nicotinic Acid	2	2	2	2	2	0	2	0
1562	Nifedipine	0	0	0	2	2	0	2	0
1563	Nifuratel	2	2	2	2	2	0	2	0
1564	Nifurtimox	0	0	0	2	2	2	2	0
1565	Nilotinib	2	2	0	2	2	2	0	0
1566	Nilutamide	2	2	0	2	2	2	2	0
1567	Nilvadipine	2	2	2	2	2	0	2	0
1568	Nimodipine	2	2	2	2	0	0	0	0
1569	Nimorazole	2	2	2	2	2	0	2	0
1570	Nimustine	2	2	2	2	2	0	2	0
1571	Nintedanib	2	2	2	2	2	2	0	0
1572	Niraparib	2	2	2	2	2	2	0	0
1573	Nirmatrelvir	2	2	2	2	0	2	2	0
1574	Nisoldipine	2	2	2	2	2	0	2	0
1575	Nitisinone	2	2	2	2	2	2	0	0
1576	Nitrazepam	2	2	2	2	2	0	0	0
1577	Nitrendipine	2	2	2	2	2	0	0	0
1578	Nitric Oxide	2	2	2	2	2	2	0	0
1579	Nitrofural	2	2	2	2	2	0	0	0
1580	Nitrofurantoin	0	0	0	0	0	0	0	0
1581	Nitroprusside Sodium	2	2	2	2	0	0	0	0
1582	Nitrous Oxide	0	0	0	2	0	2	0	0
1583	Nitroxoline	2	2	2	2	2	0	0	0
1584	Nivolumab	2	2	0	2	0	2	0	0
1585	Nizatidine	2	2	2	2	2	1	2	1
1586	Nonacog Alfa	2	2	2	2	2	0	0	0
1587	Nonacog Gamma	2	2	2	2	2	2	0	0
1588	Nonivamide	2	2	2	2	2	0	0	0
1589	Nonoxinol 9	2	2	2	2	2	0	2	0
1590	Noradrenaline/Norepinephrine	2	2	2	1	1	2	1	1
1591	Norazepam	2	2	2	2	2	0	2	0
1592	Norethisterone	0	0	2	2	2	0	2	0
1593	Norethisterone Enantate	0	0	0	2	2	2	2	0
1594	Norfenefrin	2	2	2	2	2	1	2	1
1595	Norfloxacin	2	2	2	2	2	0	2	0
1596	Norgestimate	2	2	2	2	2	0	2	0
1597	Norgestrel	2	2	2	2	2	0	2	0
1598	Normal Immunoglobulin	2	2	0	2	2	2	2	0
1599	Nortriptyline	2	2	2	2	2	0	2	0
1600	Noscapine	2	2	2	2	2	1	1	1
1601	Nph Insulin	2	2	2	0	2	2	2	0
1602	Nusinersen	2	2	2	2	2	2	0	0
1603	Nystatin	0	0	0	2	0	0	0	0
1604	Obeticholic Acid	2	2	2	2	2	2	0	0
1605	Obidoxime Chloride	2	2	2	2	0	0	0	0
1606	Obinutuzumab	2	2	2	2	2	2	0	0
1607	Ocrelizumab	2	2	2	2	0	2	0	0
1608	Ocriplasmin	2	2	2	2	2	2	0	0
1609	Octenidine	2	2	2	2	0	0	0	0
1610	Octocog Alfa	2	2	2	2	2	0	0	0
1611	Octodrin	2	2	2	2	2	0	2	0
1612	Octreotide	2	2	1	2	2	1	1	1
1613	Odevixibat	2	2	2	2	2	2	0	0
1614	Ofatumumab	2	2	2	2	2	2	0	0
1615	Ofloxacin	2	0	0	2	2	0	0	0
1616	Olanzapine	2	2	1	1	1	1	1	1
1617	Olaparib	2	2	2	0	0	2	0	0
1618	Oleic Acid Polypeptide Condensate	2	2	2	2	2	0	2	0
1619	Olmesartan	2	2	2	2	2	2	1	1
1620	Olodaterol	2	2	2	2	2	2	1	1
1621	Olopatadine	2	2	2	2	2	2	1	1
1622	Olsalazine	2	2	2	2	2	0	2	0
1623	Omalizumab	2	2	2	0	0	2	0	0
1624	Omega-3-Acid Ethyl Ester	2	2	2	2	2	2	0	0
1625	Omeprazole	2	2	0	2	2	0	0	0
1626	Onasemnogene Abeparvovec	2	2	2	2	2	2	0	0
1627	Ondansetron	2	2	0	0	0	0	0	0
1628	Opicapone	2	2	2	2	2	2	0	0
1629	Opipramol	2	2	2	0	0	0	0	0
1630	Oral Rehydration Salts	0	0	0	2	2	2	2	0
1631	Oral Rehydration Salts - Zinc Sulphate	2	2	0	2	2	2	2	0
1632	Orciprenaline	2	2	2	2	2	1	2	1
1633	Orlistat	2	2	2	2	2	0	0	0
1634	Ornithine Aspartate	2	2	2	2	2	0	0	0
1635	Orotic Acid	2	2	2	2	2	0	2	0
1636	Orotic Acid, Calcium Salts	2	2	2	2	2	0	2	0
1637	Orotic Acid, Choline Salt 1H2O	2	2	2	2	2	0	2	0
1638	Orotic acid, copper salt 2H20	2	2	2	2	2	0	2	0
1639	Orotic Acid, Magnesium Salt	2	2	2	2	2	0	2	0
1640	Orotic Acid, Zinc Salt 2 H2O	2	2	2	2	2	0	2	0
1641	Orphenadrine	2	2	2	2	2	0	0	0
1642	Ortho-Phthalaldehyde	2	2	2	2	2	0	2	0
1643	Oseltamivir	2	2	0	0	0	2	0	0
1644	Osilodrostat	2	2	2	2	2	2	0	0
1645	Osimertinib	2	2	2	2	2	2	0	0
1646	Ouabain	2	2	2	2	2	0	2	0
1647	Oxaceprol	2	2	2	2	2	0	0	0
1648	Oxacillin	2	2	2	2	2	0	2	0
1649	Oxaliplatin	2	2	0	2	2	0	2	0
1650	Oxamniquine	0	0	0	2	2	2	2	0
1651	Oxazepam	2	2	2	2	2	0	0	0
1652	Oxcarbazepine	2	2	2	2	2	0	0	0
1653	Oxedrine	2	2	2	2	2	1	2	1
1654	Oxetacaine	2	2	2	2	2	0	2	0
1655	Oxiconazole	2	2	2	2	2	0	2	0
1656	Oxilofrine	2	2	2	2	2	0	2	0
1657	Oxitriptan	2	2	2	2	2	1	2	1
1658	Oxitropium Bromide	2	2	2	2	2	1	2	1
1659	Oxprenolol	2	2	2	2	2	1	2	1
1660	Oxybuprocaine	2	2	2	2	2	0	0	0
1661	Oxybutynin	2	2	2	2	2	1	1	1
1662	Oxycodone	2	2	1	2	1	1	1	1
1663	Oxyfedrine	2	2	2	2	2	1	2	1
1664	Oxygen	0	0	0	2	0	2	0	0
1665	Oxymetazoline	2	2	2	2	2	1	1	1
1666	Oxypolygelatine	2	2	2	2	2	0	2	0
1667	Oxytetracycline	2	2	0	2	2	0	0	0
1668	Oxytocin	1	1	1	2	1	1	1	1
1669	Ozanimod	2	2	2	2	2	2	1	1
1670	P-Aminosalicylate Sodium	2	2	0	2	2	2	2	0
1671	P-Aminosalicylic Acid	2	0	2	2	2	0	2	0
1672	Paclitaxel	2	2	0	0	0	0	0	0
1673	Palbociclib	2	2	2	0	0	2	0	0
1674	Paliperidone	2	2	1	2	2	2	1	1
1675	Palivizumab	2	2	2	2	2	0	0	0
1676	Palonosetron	2	2	0	2	2	2	0	0
1677	Pamidronic Acid	2	2	2	2	2	0	2	0
1678	Pancreatic Enzymes	2	2	0	2	2	2	2	0
1679	Pancreatic Powder	2	2	2	2	2	0	0	0
1680	Pancuronium Bromide	2	2	2	2	2	0	0	0
1681	Pangamic Acid	2	2	2	2	2	0	2	0
1682	Panitumumab	2	2	2	2	2	2	0	0
1683	Panobinostat	2	2	2	0	0	2	2	0
1684	Panthenol	2	2	2	2	2	0	2	0
1685	Pantoprazole	2	2	2	0	0	0	0	0
1686	Paracetamol	0	0	0	0	0	0	0	0
1687	Parathyroid Hormone	2	2	2	2	2	2	1	1
1688	Parecoxib	2	2	2	2	2	2	0	0
1689	Paricalcitol	2	2	2	2	2	2	0	0
1690	Paromomycin	2	2	0	2	2	0	0	0
1691	Paroxetine	2	2	0	2	0	0	0	0
1692	Pasireotide	2	2	2	2	2	2	1	1
1693	Patiromer	2	2	2	2	2	2	0	0
1694	Patisiran	2	2	2	2	2	2	0	0
1695	Pazopanib	2	2	2	2	2	2	0	0
1696	Pegaspargase	2	2	0	2	2	0	0	0
1697	Pegcetacoplan	2	2	2	2	2	2	0	0
1698	Pegfilgrastim	2	2	0	2	2	2	0	0
1699	Peginterferon	2	2	2	0	2	2	2	0
1700	Peginterferon Alfa-2A	2	2	2	2	0	2	0	0
1701	Peginterferon Alfa-2B	2	2	2	2	0	2	2	0
1702	Peginterferon Beta-1A	2	2	2	2	2	2	0	0
1703	Pegvaliase	2	2	2	2	2	2	0	0
1704	Pegvisomant	2	2	2	2	2	2	0	0
1705	Pembrolizumab	2	2	0	0	2	2	0	0
1706	Pemigatinib	2	2	2	2	2	2	0	0
1707	Pemoline	2	2	2	2	2	0	2	0
1708	Penbutolol	2	2	2	2	2	1	2	1
1709	Penciclovir	2	2	2	2	2	0	0	0
1710	Penicillamine	0	0	0	2	2	0	2	0
1711	Penicillin	0	0	0	2	2	2	0	0
1712	Pentacalcium Hydroxide Triphosphate	2	2	2	2	2	0	2	0
1713	Pentaerythrityl Tetranitrate	2	2	2	2	2	0	2	0
1714	Pentamidine	0	0	0	2	2	0	0	0
1715	Pentazocine	2	2	2	2	2	1	2	1
1716	Pentetic Acid	2	2	2	2	2	2	0	0
1717	Pentifylline	2	2	2	2	2	0	2	0
1718	Pentostatin	2	2	2	2	2	0	0	0
1719	Pentoxifylline	2	2	2	2	2	0	2	0
1720	Pentoxyverine	2	2	2	2	2	0	2	0
1721	Perampanel	2	2	2	2	2	2	0	0
1722	Perazine	2	2	2	2	2	1	2	1
1723	Perflutren	2	2	2	2	2	2	0	0
1724	Pergolide	2	2	2	2	2	1	2	1
1725	Perindopril	2	2	2	2	2	0	0	0
1726	Permethrin	0	0	0	0	0	0	0	0
1727	Perphenazine	2	2	2	2	2	1	2	1
1728	Pertuzumab	2	2	2	2	2	2	0	0
1729	Pethidine	1	1	2	2	2	1	1	1
1730	Phenamazide	2	2	2	2	2	1	2	1
1731	Phenazone	2	2	2	2	2	0	2	0
1732	Phenazopyridine	2	2	2	2	2	0	2	0
1733	Pheniramine	2	2	2	2	2	1	2	1
1734	Phenobarbital	0	0	0	0	2	0	0	0
1735	Phenobarbital Sodium	2	2	2	2	0	2	2	0
1736	Phenol-Methanal-Urea Polycondensate, Sulfonated	2	2	2	2	2	0	0	0
1737	Phenolphthalein	2	2	2	2	2	0	2	0
1738	Phenothiazine	2	2	2	2	2	1	2	1
1739	Phenoxybenzamine	2	2	2	2	2	1	1	1
1740	Phenoxymethylpenicillin	0	0	0	2	0	0	0	0
1741	Phenoxymethylpenicillin Benzathine	2	2	2	2	2	0	0	0
1742	Phenprocoumon	2	2	2	0	0	0	0	0
1743	Phenylalanine	2	2	2	2	2	0	2	0
1744	Phenylbutazone	2	2	2	2	2	0	2	0
1745	Phenylephrine	2	2	2	2	2	1	1	1
1746	Phenylpropanolamine	2	2	2	2	2	0	2	0
1747	Phenyltoloxamine	2	2	2	2	2	1	2	1
1748	Phenytoin	0	0	0	0	0	0	0	0
1749	Pholedrine	2	2	2	2	2	0	2	0
1750	Phospholipid, Essential	2	2	2	2	2	0	2	0
1751	Physostigmine	2	2	2	2	2	0	0	0
1752	Phytomenadione	0	0	0	2	0	0	0	0
1753	Pibrentasvir	2	2	2	2	0	2	2	0
1754	Pilocarpine	1	1	1	1	1	1	1	1
1755	Pimecrolimus	2	2	2	2	2	2	0	0
1756	Pimozide	2	2	2	2	2	1	2	1
1757	Pindolol	2	2	2	2	2	1	2	1
1758	Pioglitazone	2	2	2	2	2	0	2	0
1759	Pipamperone	2	2	2	1	1	1	2	1
1760	Pipemidic Acid	2	2	2	2	2	0	2	0
1761	Pipenzolate Bromide	2	2	2	2	2	1	2	1
1762	Piperacillin	2	2	2	2	0	0	2	0
1763	Piperacillin + Tazobactam	2	2	0	0	0	0	2	0
1764	Piperonyl Butoxide	2	2	2	2	2	0	2	0
1765	Pipoxolane	2	2	2	2	2	1	2	1
1766	Piprin Hydrinate	2	2	2	2	2	1	2	1
1767	Piracetam	2	2	2	2	2	0	0	0
1768	Pirenoxine	2	2	2	2	2	0	2	0
1769	Pirenzepine	2	2	2	2	2	1	2	1
1770	Piretanide	2	2	2	2	2	0	2	0
1771	Pirfenidone	2	2	2	2	2	2	0	0
1772	Piribedil	2	2	2	2	2	1	1	1
1773	Piritramide	2	2	2	2	1	1	1	1
1774	Piroxicam	2	2	2	2	2	0	2	0
1775	Pitolisant	2	2	2	2	2	2	1	1
1776	Pivmecillinam	2	2	2	2	0	2	0	0
1777	Pixantrone	2	2	2	2	2	2	0	0
1778	Pizotifen	2	2	2	2	2	1	2	1
1779	Plasma Proteins, Human With Factor Viii Inhibitor Bypass Activity	2	2	2	2	2	0	2	0
1780	Plasma Proteins	2	2	2	2	2	0	2	0
1781	Plasma Proteins, Human With Factor Viii Inhibitor-Corrected Activity	2	2	2	2	2	0	2	0
1782	Platelets	2	2	0	2	0	2	2	0
1783	Plazomicin	2	2	0	2	2	2	2	0
1784	Plerixafor	2	2	2	2	2	2	1	1
1785	Pneumococcal Vaccine	2	2	0	2	2	2	2	0
1786	Podophyllotoxin	2	2	0	2	2	0	0	0
1787	Podophyllum Resin	0	0	0	2	2	2	2	0
1788	Polatuzumab Vedotin	2	2	2	2	2	2	0	0
1789	Policresulen	2	2	2	2	2	0	0	0
1790	Polidocanol	2	2	2	2	2	0	2	0
1791	Polihexanide	2	2	2	2	2	0	0	0
1792	Poliomyelitis Vaccine	0	0	0	2	2	2	2	0
1793	Poly(Styrene-Divinylbenzene)Sulfonic Acid	2	2	2	2	2	0	0	0
1794	Polydimethyl Silicone Resin	2	2	2	2	2	0	2	0
1795	Polyestradiol Phosphate	2	2	2	2	2	0	2	0
1796	Polygelin	0	0	0	2	2	0	2	0
1797	Polymethacrylate	2	2	2	2	2	0	2	0
1798	Polymyxin B	2	2	0	2	2	0	2	0
1799	Polythiazide	2	2	2	2	2	0	2	0
1800	Polyurethane	2	2	2	2	2	0	2	0
1801	Polyvidon-Iodine	0	0	2	2	2	2	2	0
1802	Polyvinyl Alcohols	2	2	2	2	2	0	2	0
1803	Pomalidomide	2	2	2	2	2	2	0	0
1804	Ponatinib	2	2	2	2	2	2	0	0
1805	Ponesimod	2	2	2	2	2	2	1	1
1806	Porfimer Sodium	2	2	2	2	2	0	0	0
1807	Posaconazole	2	2	2	2	2	2	0	0
1808	Potassium Adipate	2	2	2	2	2	0	2	0
1809	Potassium Bicarbonate	2	2	2	2	2	0	2	0
1810	Potassium Bromide	2	2	2	2	2	0	0	0
1811	Potassium Canrenoate	2	2	2	2	2	0	0	0
1812	Potassium Chloride	0	0	0	2	0	0	0	0
1813	Potassium Citrate	2	2	2	2	2	0	0	0
1814	Potassium Hydroxide	2	2	2	2	2	2	0	0
1815	Potassium Iodide	0	0	0	2	2	0	0	0
1816	Potassium Iron(Iii) Hexacyanoferrate(Ii) -2H2O	0	0	0	2	2	2	2	0
1817	Potassium Permanganate	0	0	0	2	2	2	2	0
1818	Potassium Sodium Hydrogen Citrate	2	2	2	2	2	0	0	0
1819	Povidone	2	2	2	2	2	0	0	0
1820	Povidone Iodine	2	2	0	2	0	0	0	0
1821	Prajmalium Bitartrate	2	2	2	2	2	0	2	0
1822	Pralsetinib	2	2	2	2	2	2	0	0
1823	Pramipexole	2	2	2	1	1	1	1	1
1824	Prasterone	2	2	2	2	2	0	2	0
1825	Prasugrel	2	2	2	2	1	2	2	1
1826	Pravastatin	2	2	0	2	2	0	2	0
1827	Prazepam	2	2	2	2	2	0	0	0
1828	Praziquantel	0	0	0	2	0	0	0	0
1829	Prazosin	1	1	2	2	2	1	2	1
1830	Precipitated Sulfur Ointment	2	2	0	2	2	2	2	0
1831	Prednicarbate	2	2	2	2	2	0	0	0
1832	Prednisolone	0	0	0	0	0	0	0	0
1833	Prednisone	2	2	0	2	2	0	0	0
1834	Prednylidene	2	2	2	2	2	0	2	0
1835	Pregabalin	2	2	2	0	0	2	0	0
1836	Pretomanid	2	2	0	2	2	2	2	0
1837	Pridinol	2	2	2	2	2	1	1	1
1838	Prilocaine	2	2	2	2	2	0	0	0
1839	Primaquine	0	0	0	2	2	2	2	0
1840	Primidone	2	2	2	2	2	0	2	0
1841	Probenecid	2	2	2	2	2	0	0	0
1842	Procaine	2	2	2	2	2	0	0	0
1843	Procaine Amide	0	0	2	2	2	2	2	0
1844	Procaine Benzylpenicillin	0	0	0	2	2	2	2	0
1845	Procarbazine	0	0	0	2	2	0	0	0
1846	Procyclidine	2	2	2	2	2	1	2	1
1847	Progesterone	2	2	0	2	2	0	0	0
1848	Proglumetacin	2	2	2	2	2	0	0	0
1849	Proglumide	2	2	2	2	2	1	2	1
1850	Proguanil	0	0	0	0	0	0	2	0
1851	Proline	2	2	2	2	2	0	2	0
1852	Promazine	2	2	2	2	2	1	2	1
1853	Promethazine	1	1	2	1	1	1	1	1
1854	Propafenone	2	2	2	2	2	0	2	0
1855	Propicillin	2	2	2	2	2	0	2	0
1856	Propiverine	2	2	2	2	2	1	1	1
1857	Propofol	2	2	0	0	0	0	0	0
1858	Propranolol	1	1	1	1	1	1	1	1
1859	Propyl Alcohol	2	2	2	2	0	2	2	0
1860	Propyl Iodone	0	0	2	2	2	2	2	0
1861	Propyl Nicotinate	2	2	2	2	2	0	2	0
1862	Propylthiouracil	0	0	0	2	0	0	0	0
1863	Propyphenazone	2	2	2	2	2	0	2	0
1864	Proscillaridin	2	2	2	2	2	0	2	0
1865	Prostaglandin E1	2	2	1	2	2	2	2	1
1866	Protamine	0	0	0	0	2	2	0	0
1867	Protamine Hydrochloride	2	2	2	2	2	0	0	0
1868	Protamine Sulfate	2	2	2	2	0	2	2	0
1869	Protein C	2	2	2	2	2	0	0	0
1870	Prothipendyl	2	2	2	2	2	1	2	1
1871	Prothrombin	2	2	2	2	0	0	2	0
1872	Protionamide	2	2	0	2	2	0	0	0
1873	Protirelin	2	2	2	2	2	1	1	1
1874	Proxymetacaine	2	2	2	2	2	0	0	0
1875	Proxyphylline	2	2	2	2	2	0	2	0
1876	Prucalopride	2	2	2	2	2	2	1	1
1877	Pyrantel	0	0	0	2	0	0	0	0
1878	Pyrazinamide	0	0	0	0	0	0	0	0
1879	Pyridostigmine	0	0	0	0	2	2	2	0
1880	Pyridostigmine Bromide	2	2	2	2	0	0	0	0
1881	Pyridoxine	2	0	0	2	0	0	0	0
1882	Pyrimethamine	0	0	0	2	2	0	0	0
1883	Pyrithione Zinc	2	2	2	2	2	0	2	0
1884	Pyritinol	2	2	2	2	2	0	2	0
1885	Pyrvinium Embonate	2	2	2	2	2	0	0	0
1886	Quetiapine	2	2	1	1	1	1	1	1
1887	Quinagolide	2	2	2	2	2	1	1	1
1888	Quinapril	2	2	2	2	2	0	0	0
1889	Quinaprilat	2	2	2	2	2	0	2	0
1890	Quinidine	0	0	2	2	2	2	2	0
1891	Quinine	0	0	0	2	2	2	2	0
1892	Quinisocaine	2	2	2	2	2	0	0	0
1893	Quinupristin	2	2	2	2	2	0	2	0
1894	Rabeprazole	2	2	2	2	2	0	0	0
1895	Rabies Immunoglobulin	0	0	2	2	2	2	2	0
1896	Rabies Vaccine	0	0	0	2	2	2	2	0
1897	Racecadotril	2	2	2	0	0	2	0	0
1898	Radium Chloride [²²³Ra]	2	2	2	2	2	0	0	0
1899	Raloxifene	2	2	2	0	0	0	2	0
1900	Raltegravir	2	2	0	0	2	2	0	0
1901	Ramipril	2	2	2	0	0	0	0	0
1902	Ramucirumab	2	2	2	2	2	2	0	0
1903	Ranibizumab	2	2	2	0	0	2	0	0
1904	Ranitidine	2	2	1	1	2	1	2	1
1905	Rasagiline	2	2	2	0	0	2	2	0
1906	Rasburicase	2	2	0	2	2	0	0	0
1907	Ravidasvir	2	2	0	2	2	2	2	0
1908	Ravulizumab	2	2	2	2	2	2	0	0
1909	Ready-To-Use Therapeutic Foods	2	2	0	2	2	2	2	0
1910	Realgar Indigo Naturalis Formulation	2	2	0	2	2	2	2	0
1911	Reboxetine	2	2	2	2	2	0	2	0
1912	Red Blood Cells	2	2	0	2	0	2	2	0
1913	Remdesivir	2	2	2	2	2	2	0	0
1914	Remifentanil	2	2	2	1	1	1	1	1
1915	Remoxipride	2	2	2	2	2	1	1	1
1916	Repaglinide	2	2	2	2	2	0	0	0
1917	Reproterol	2	2	2	2	2	1	1	1
1918	Reserpine	0	0	2	2	2	0	2	0
1919	Resin-Based Composite (High Viscosity)	2	2	0	0	2	2	2	0
1920	Resin-Based Composite (Low Viscosity)	2	2	0	0	2	2	2	0
1921	Resorcin	2	2	2	2	2	0	2	0
1922	Reteplase	2	2	2	2	2	0	2	0
1923	Retinol	0	0	0	2	0	0	0	0
1924	Reviparin Sodium	2	2	2	2	2	0	2	0
1925	Ribavirin	2	2	0	0	0	0	0	0
1926	Ribociclib	2	2	2	2	2	2	0	0
1927	Riboflavin	0	0	0	2	2	0	2	0
1928	Rifabutin	2	2	0	2	2	0	2	0
1929	Rifampicin	0	0	0	0	0	0	0	0
1930	Rifamycin	2	2	2	2	2	2	0	0
1931	Rifapentine	2	2	0	2	2	2	2	0
1932	Rifaximin	2	2	2	2	0	2	0	0
1933	Rilpivirine	2	2	2	2	2	2	0	0
1934	Riluzole	2	2	2	2	2	0	0	0
1935	Rimexolon	2	2	2	2	2	0	2	0
1936	Riociguat	2	2	2	0	0	2	0	0
1937	Ripretinib	2	2	2	2	2	2	0	0
1938	Risankizumab	2	2	2	2	2	2	0	0
1939	Risdiplam	2	2	2	2	2	2	0	0
1940	Risedronic Acid	2	2	2	2	2	0	0	0
1941	Risperidone	2	2	1	1	1	1	1	1
1942	Ritonavir	2	0	0	2	0	0	0	0
1943	Rituximab	2	2	0	0	0	0	0	0
1944	Rivaroxaban	2	2	0	0	0	2	0	0
1945	Rivastigmine	2	2	2	2	0	0	0	0
1946	Rizatriptan	2	2	2	2	1	1	1	1
1947	Rizolipase	2	2	2	2	2	0	2	0
1948	Rocuronium	2	2	2	0	2	2	2	0
1949	Rocuronium Bromide	2	2	2	2	0	0	0	0
1950	Rofecoxib	2	2	2	2	2	0	2	0
1951	Roflumilast	2	2	2	0	0	2	0	0
1952	Romiplostim	2	2	2	2	2	2	0	0
1953	Romosozumab	2	2	2	2	2	2	0	0
1954	Ropinirole	2	2	2	2	1	1	1	1
1955	Ropivacaine	2	2	2	2	0	0	2	0
1956	Rosiglitazone	2	2	2	2	2	0	2	0
1957	Rosuvastatin	2	2	2	2	0	2	0	0
1958	Rotavirus Vaccine	2	2	0	2	2	2	2	0
1959	Rotigotine	2	2	2	2	1	2	1	1
1960	Roxadustat	2	2	2	2	2	2	0	0
1961	Roxatidine	2	2	2	2	2	1	2	1
1962	Roxithromycin	2	2	2	2	2	0	2	0
1963	Rrr-Alpha-Tocopherol	2	2	2	2	2	0	0	0
1964	Rrr-Alpha-Tocopherol Acetate	2	2	2	2	2	0	2	0
1965	Rrr-Apha-Tocopherol Hydrogen Succinate	2	2	2	2	2	0	2	0
1966	Rubella Vaccine	0	0	0	2	2	2	2	0
1967	Rucaparib	2	2	2	2	2	2	0	0
1968	Rufinamide	2	2	2	2	2	2	0	0
1969	Rupatadine	2	2	2	2	2	2	1	1
1970	Rutoside	2	2	2	2	2	0	2	0
1971	Ruxolitinib	2	2	2	2	0	2	0	0
1972	Sacituzumab Govitecan	2	2	2	2	2	2	0	0
1973	Sacubitril	2	2	2	0	2	2	2	0
1974	Sacubitril + Valsartan	2	2	2	2	1	2	2	1
1975	Safinamide	2	2	2	2	2	2	0	0
1976	Salbutamol	1	1	1	1	1	1	1	1
1977	Salicylamide	2	2	2	2	2	0	2	0
1978	Salicylic Acid	0	0	0	2	2	0	0	0
1979	Salmeterol	2	2	2	2	1	1	1	1
1980	Saquinavir	2	0	2	2	2	0	2	0
1981	Sarilumab	2	2	2	2	2	2	0	0
1982	Satralizumab	2	2	2	2	2	2	0	0
1983	Saxagliptin	2	2	2	2	2	2	0	0
1984	Scopolamine	2	2	2	1	1	1	1	1
1985	Seawater	2	2	2	2	2	0	2	0
1986	Sebelipase Alfa	2	2	2	2	2	2	0	0
1987	Secretin	2	2	2	2	2	1	2	1
1988	Secukinumab	2	2	2	2	0	2	0	0
1989	Selegiline	2	2	2	2	2	0	2	0
1990	Selenium	2	2	2	2	2	0	0	0
1991	Selenium Disulfide	2	2	2	2	2	0	2	0
1992	Selenium Sulfide	0	0	0	2	2	2	2	0
1993	Selexipag	2	2	2	2	2	2	1	1
1994	Selinexor	2	2	2	2	2	2	0	0
1995	Selpercatinib	2	2	2	2	2	2	0	0
1996	Selumetinib	2	2	2	2	2	2	0	0
1997	Semaglutide	2	2	2	2	1	2	1	1
1998	Senna	0	0	0	2	2	2	2	0
1999	Serine	2	2	2	2	2	0	2	0
[truncated: 395 more rows]

## Sheet: AVR, Fricke
Number	Drug	Target structure, mechanism of action	GPCR	Year of publication
1	Ciltacaptagen Autoleucel	Cell therapeutic agent	0	2023
2	Elacestrant	Receptor antagonist	0	2023
3	Epcoritamab	Antibody	0	2023
4	Glofitamab	Antibody	0	2023
5	Ivosidenib	Enzyme inhibitor	0	2023
6	Loncastiximab Tesirin	Antibody cytostatic conjugate	0	2023
7	Talquetamab	Antibody	1	2023
8	Teclistamab	Antibody	0	2023
9	Tremelimumab	Antibody	0	2023
10	Mavacamten	Protein modulator	0	2023
11	Anti-T- Lymphocyte globulin	Antibody	0	2023
12	Eptacog beta	Coagulation factor	0	2023
13	Etranacogen Dezaparvovec	Gene therapy drug	0	2023
14	Sutimlimab	Antibody	0	2023
15	Cipaglucosidase alfa	Substitution/replacement therapy	0	2023
16	Evinacumab	Antibody	0	2023
17	Lonafarnib	Enzyme inhibitor	0	2023
18	Maralixibat	Transporter inhibitor	0	2023
19	Olipudase alfa	Substitution/replacement therapy	0	2023
20	Pegunigalsidase	Substitution/replacement therapy	0	2023
21	Tirzepatide	Receptor agonist	1	2023
22	Maribavir	Enzyme inhibitor	0	2023
23	Nirsevimab	Antibody	0	2023
24	Sotrovimab	Antibody	0	2023
25	Lasmiditan	Receptor agonist	1	2023
26	Mirikizumab	Antibody	0	2023
27	Tabelecleucel	Cell therapeutic agent	0	2023
28	Voclosporin	Enzyme inhibitor	0	2023
29	Daridorexant	Receptor antagonist	1	2023
30	Faricimab	Antibody	0	2023
31	Netarsudil	Enzyme inhibitor	0	2023
32	Vutrisiran	RNA/DNA therapeutic agent	0	2023
33	Tezepelumab	Antibody	0	2023
34	Deucravacitinib	Enzyme inhibitor	0	2023
35	Difelikefalin	Receptor agonist	1	2023
36	Ritlectitinib	Enzyme inhibitor	0	2023
37	Spesolimab	Antibody	0	2023
38	Lonapegsomatropin	Substitution/replacement therapy	0	2023
39	Somapacitan	Substitution/replacement therapy	0	2023
40	Amivantamab	Antibody	0	2022
41	Asciminib	Enzyme inhibitor	0	2022
42	Capmatinib	Enzyme inhibitor	0	2022
43	Duvelisib	Enzyme inhibitor	0	2022
44	Enfortumab Vedotin	Antibody cytostatic conjugate	0	2022
45	Glucarpidase	Substitution/replacement therapy	0	2022
46	Idecabtagen Vicleucel	Cell therapeutic agent	0	2022
47	Lisocabtagen maraleucel	Cell therapeutic agent	0	2022
48	Mosunetuzumab	Antibody	0	2022
49	Pralsetinib	Enzyme inhibitor	0	2022
50	Ripretinib	Enzyme inhibitor	0	2022
51	Sacituzumab Govitecan	Antibody cytostatic conjugate	0	2022
52	Selinexor	Transport inhibitor	0	2022
53	Sotorasib	Enzyme inhibitor	0	2022
54	Tebentafusp	Antibody	0	2022
55	Tepotinib	Enzyme inhibitor	0	2022
56	Trastuzumab-Deruxtecan	Antibody cytostatic conjugate	0	2022
57	Zanubritinib	Enzyme inhibitor	0	2022
58	Lusutrombopag	Receptor agonist	0	2022
59	Pegcetacoplan	Enzyme inhibitor	0	2022
60	Valoctocogen Roxaparvovoec	Gene therapy drug	0	2022
61	Voxelotor	Protein modulator	0	2022
62	Avalglucosidase alfa	Substitution/replacement therapy	0	2022
63	Eladocagene exuparvovec	Gene therapy drug	0	2022
64	Setmelanotide	Receptor agonist	1	2022
65	Tixagevimab and Cilgavimab	Antibody	0	2022
66	Eravacyclin	Ribosome inhibitor	0	2022
67	Molnupiravir	Enzyme inhibitor	0	2022
68	Nirmatrelvir	Enzyme inhibitor	0	2022
69	Anifrolumab	Antibody	0	2022
70	Avacopan	Receptor antagonist	1	2022
71	Chondrocyte spheroids	Cell therapeutic agent	0	2022
72	Efgartigimod alfa	Receptor antagonist	0	2022
73	Eptinezumab	Antibody	0	2022
74	Desvenlafaxine	Reuptake inhibitor	0	2022
75	Diroximelfumerate	Receptor agonist	1	2022
76	Inebilzumab	Antibody	0	2022
77	Peanut protein	Allergen(-Extract)	0	2022
78	Pneumococcal vaccine	Vaccine/immunoglobulin	0	2022
79	Aviptadil	Receptor agonist	1	2022
80	Finerenone	Receptor antagonist	0	2022
81	Abrocitinib	Enzyme inhibitor	0	2022
82	Vosoritide	Receptor agonist	0	2022
83	Macimorelin	Receptor agonist	1	2022
84	Relugolix	Receptor antagonist	1	2022
85	Somatrogon	Substitution/replacement therapy	0	2022
86	Fedratinib	Enzyme inhibitor	0	2021
87	Pemigatinib	Enzyme inhibitor	0	2021
88	Selpercatinib	Enzyme inhibitor	0	2021
89	Selumetinib	Enzyme inhibitor	0	2021
90	Tucatinib	Enzyme inhibitor	0	2021
91	Tafasitamab	Antibody	0	2021
92	Isatuximab	Antibody	0	2021
93	Dostarlimab	Antibody	0	2021
94	Tagraxofusp	Antibody toxin conjugate	0	2021
95	Brexucabtagen Autoleucel	Cell therapeutic agent	0	2021
96	Angiotensin II	Receptor agonist	1	2021
97	Vericiguat	Enzyme stimulator	0	2021
98	Avatrombopag	Receptor agonist	0	2021
99	Roxudustat	Enzyme inhibitor	0	2021
100	Inclisiran	RNA/DNA therapeutic agent	0	2021
101	Lumasiran	RNA/DNA therapeutic agent	0	2021
102	Odevixibat	Transport inhibitor	0	2021
103	Icosapent-Ethyl	not (fully) known/multiple points of attack	0	2021
104	Atidarsagen autotomecel	Gene therapy drug	0	2021
105	Cefiderocol	Enzyme inhibitor	0	2021
106	Relebactam + Imipenem + Cilastatin	Enzyme inhibitor	0	2021
107	Baloxavir marboxil	Enzyme inhibitor	0	2021
108	Remdesivir	Enzyme inhibitor	0	2021
109	Cabotegravir	Enzyme inhibitor	0	2021
110	Fostemasavir	Entry inhibitor	0	2021
111	Bimekizumab	Antibody	0	2021
112	Imlifidase	Substitution/replacement therapy	0	2021
113	Cenobamate	Transport modulator	0	2021
114	Esketamine	Receptor antagonist	0	2021
115	Fenfluramine	Receptor agonist	1	2021
116	Ofatumumab	Antibody	0	2021
117	Ponesimod	Receptor modulator	1	2021
118	Satralizumab	Antibody	0	2021
119	Risdiplam	RNA/DNA therapeutic agent	0	2021
120	Berotralstat	Enzyme inhibitor	0	2021
121	Tirbanibulin	Microtubule inhibitor	0	2021
122	Tralokinumab	Antibody	0	2021
123	Estetrol + Drospirenone	Receptor agonist	0	2021
124	Acalabrutinib	Enzyme inhibitor	0	2020
125	Alpelisib	Enzyme inhibitor	0	2020
126	Avapritinib	Enzyme inhibitor	0	2020
127	Belantamab mafodotin	Antibody	0	2020
128	Bempedoic acid	Enzyme inhibitor	0	2020
129	Bempedoic acid+ezetimibe	Enzyme inhibitor	0	2020
130	Betibeglogene Autotemcel	Gene therapy drug	0	2020
131	Brolucizumab	Antibody	0	2020
132	Bulevirtide	Transport inhibitor	0	2020
133	Crizanlizumab	Antibody	0	2020
134	Cytisine	Receptor agonist	0	2020
135	Darolutamide	Receptor antagonist	0	2020
136	Depot- Allergoid Alt a1 of the mold Alternaria alternata	Allergen(-Extract)	0	2020
137	Deoxycholic acid	Substitution/replacement therapy	0	2020
138	Entrectinib	Enzyme inhibitor	0	2020
139	Filgotinib	Enzyme inhibitor	0	2020
140	Fostamatinib	Enzyme inhibitor	0	2020
141	Givosiran	RNA/DNA therapeutic agent	0	2020
142	Glasdegib	Receptor antagonist	1	2020
143	Ibalizumab	Antibody	0	2020
144	Indigocarmin	Diagnostic agent	0	2020
145	Ivacaftor, Tezacaftor, Eloxacaftor	Transport modulator	0	2020
146	Levofolinic acid	Substitution/replacement therapy	0	2020
147	Luspatercept	Factor inhibitor	0	2020
148	Mogamulizumab	Receptor antagonist	1	2020
149	Naldemedine	Receptor antagonist	1	2020
150	Onasemnogen-Abeparvovec	Gene therapy drug	0	2020
151	Osilodrostat	Enzyme inhibitor	0	2020
152	Ozanimod	Receptor modulator	1	2020
153	Polatuzumab Vedotin	Antibody cytostatic conjugate	0	2020
154	Romosozumab	Antibody	0	2020
155	Siponimod	Receptor modulator	1	2020
156	Solriamfetol	Reuptake inhibitor	0	2020
157	Talazoparib	Enzyme inhibitor	0	2020
158	Trifarotene	Receptor agonist	0	2020
159	Upadacitinib	Enzyme inhibitor	0	2020
160	Andexanet alfa	Antidote	0	2019
161	Anthrax Adsorbate Vaccine	Vaccine/immunoglobulin	0	2019
162	Apalutamide	Receptor antagonist	0	2019
163	Axicabtagen-Ciloleucel	Cell therapeutic agent	0	2019
164	Brigatinib	Enzyme inhibitor	0	2019
165	Cannabidiol	Receptor modulator	1	2019
166	Cemiplimab	Antibody	0	2019
167	Chlormethine	RNA/DNA therapeutic agent	0	2019
168	Dacomitinib	Enzyme inhibitor	0	2019
169	Damoctocog alfa pegol	Coagulation factor	0	2019
170	Darvadstrocel	Cell therapeutic agent	0	2019
171	Doravirin	Enzyme inhibitor	0	2019
172	Doravirin+Lamivudin+Tenofovirdisoproxil	Enzyme inhibitor	0	2019
173	Fremanezumab	Antibody	0	2019
174	Galcanezumab	Antibody	0	2019
175	Gilteritinib	Enzyme inhibitor	0	2019
176	Human allogeneic mesenchymal stromal cells stromal cells	Substitution/replacement therapy	0	2019
177	Lanadelumab	Antibody	0	2019
178	Larotrectinib	Enzyme inhibitor	0	2019
179	Lorlatinib	Enzyme inhibitor	0	2019
180	Lutetium (177Lu) Oxodotreotide	Receptor agonist	1	2019
181	Neratinib	Enzyme inhibitor	0	2019
182	Pegvaliase	Substitution/replacement therapy	0	2019
183	Ravulizumab	Antibody	0	2019
184	Risankizumab	Antibody	0	2019
185	Ropeginterferon alfa 2b	Interferon	0	2019
186	Rucaparib	Enzyme inhibitor	0	2019
187	Volanesorsen	Gene therapy drug	0	2019
188	Vonicog alfa	Substitution/replacement therapy	0	2019
189	Voretigen Neparvovec	Gene therapy drug	0	2019
190	Abemaciclib	Enzyme inhibitor	0	2018
191	Allogeneic T- cells, genetically modified	Cell therapeutic agent	0	2018
192	Benralizumab	Antibody	0	2018
193	Bezlotoxumab	Antibody	0	2018
194	Bictegravir+Emtricitabine+Tenofoviralafenamide	Enzyme inhibitor	0	2018
195	Binimetinib	Enzyme inhibitor	0	2018
196	Burosumab	Antibody	0	2018
197	Caplacizumab	Antibody	0	2018
198	Cariprazine	Receptor agonist/receptor antagonist	1	2018
199	Desfesoterodine	Receptor antagonist	1	2018
200	Durvalumab	Antibody	0	2018
201	Emicizumab	Antibody	0	2018
202	Encorafenib	Enzyme inhibitor	0	2018
203	Erenumab	Antibody	1	2018
204	Ertugliflozin+Sitagliptin	Transport inhibitor	0	2018
205	Gemtuzumab/Ozogamicin	Antibody toxin conjugate	0	2018
206	Glycerolphenylbutyrate	Nitrogen scavenger, prodrug	0	2018
207	Inotersen	RNA/DNA therapeutic agent	0	2018
208	Letermovir	Enzyme inhibitor	0	2018
209	Methacetin	Diagnostic agent	0	2018
210	Metreleptin	Receptor agonist	0	2018
211	Ocrelizumab	Antibody	0	2018
212	Padeliporfin	Photosensitizer	0	2018
213	Patiromer	Transport modulator	0	2018
214	Patisiran	RNA/DNA therapeutic agent	0	2018
215	Rurioctocog alfa pegol	Coagulation factor	0	2018
216	Semaglutide	Receptor agonist	1	2018
217	Sonidegib	Receptor antagonist	1	2018
218	Streptozocin	RNA/DNA therapeutic agent	0	2018
219	Tezacaftor+Ivacaftor	Transport modulator	0	2018
220	Tilmanocept	Diagnostic agent	0	2018
221	Tildrakizumab	Antibody	0	2018
222	Tisagenlecleucel	Cell therapeutic agent	0	2018
223	Trientin	Chelating agents	0	2018
224	Zoster virus, purified antigen	Vaccine/immunoglobulin	0	2018
225	Velmanse alfa	Substitution/replacement therapy	0	2018
226	Vestronidase alfa	Substitution/replacement therapy	0	2018
227	Alectinib	Enzyme inhibitor	0	2017
228	Atezolizumab	Antibody	0	2017
229	Avelumab	Antibody	0	2017
230	Baricitinib	Enzyme inhibitor	0	2017
231	Brodalumab	Antibody	0	2017
232	Ceftazidime/Avibactam	Enzyme inhibitor	0	2017
233	Cenegermin	Substitution/replacement therapy	0	2017
234	Cerliponase alpha	Substitution/replacement therapy	0	2017
235	Dupilumab	Antibody	0	2017
236	Etelcalcetide	Receptor agonist	1	2017
237	Follitropin delta	Receptor agonist	1	2017
238	Glecaprevir/Pibrentasvir	Enzyme inhibitor	0	2017
239	Guselkumab	Antibody	0	2017
240	Inotuzumab/Ozogamicin	Antibody toxin conjugate	0	2017
241	Ixazomib	Enzyme inhibitor	0	2017
242	Ixekizumab	Antibody	0	2017
243	Landiolol	Receptor antagonist	1	2017
244	Lonoctocog alpha	Coagulation factor	0	2017
245	Zoster virus, purified antigen	Vaccine/immunoglobulin	0	2017
246	Midostaurin	Enzyme inhibitor	0	2017
247	Nabilone	Receptor agonist	1	2017
248	Niraparib	Enzyme inhibitor	0	2017
249	Nonacog beta pegol	Coagulation factor	0	2017
250	Nusinersen	RNA/DNA therapeutic agent	0	2017
251	Obeticholic acid	Receptor agonist	0	2017
252	Reslizumab	Antibody	0	2017
253	Ribociclib	Enzyme inhibitor	0	2017
254	Rolapitant	Receptor antagonist	1	2017
255	Sarilumab	Antibody	0	2017
256	Telotristatethyl	Enzyme inhibitor	0	2017
257	Tivozanib	Enzyme inhibitor	0	2017
258	Tofacitinib	Enzyme inhibitor	0	2017
259	Venetoclax	Protein inhibitor	0	2017
260	Voxilaprevir/Sofosbuvir/Velpatasvir	Enzyme inhibitor	0	2017
261	Afamelanotide	Receptor agonist	1	2016
262	Albutrepenonacog alfa	Coagulation factor	0	2016
263	Brivaracetam	(Membrane-)protein modulator	0	2016
264	Dalbavancin	Enzyme inhibitor	0	2016
265	Daratumumab	Antibody	0	2016
266	Dinutuximab	Antibody	0	2016
267	Efmoroctocog alfa	Coagulation factor	0	2016
268	Eftrenonacog alfa	Coagulation factor	0	2016
269	Iron(III)- Maltol	Substitution/replacement therapy	0	2016
270	Elbasvir + Grazoprevir	Enzyme inhibitor	0	2016
271	Elotuzumab	Antibody	0	2016
272	Idarucizumab	Antibody	0	2016
273	Mepolizumab	Antibody	0	2016
274	Migalastat	Chaperone	0	2016
275	Milnacipran	Reuptake inhibitor	0	2016
276	Necitumumab	Antibody	0	2016
277	Olaratumab	Antibody	0	2016
278	Opicapone	Enzyme inhibitor	0	2016
279	Osimertinib	Enzyme inhibitor	0	2016
280	Ospemifene	Receptor modulator	0	2016
281	Palbociclib	Enzyme inhibitor	0	2016
282	Papillomavirus vaccine (9-valent)	Vaccine/immunoglobulin	0	2016
283	Pitolisant	Receptor agonist/receptor antagonist	1	2016
284	Sacubitril-Valsartan	Neprilysin inhibitor +Receptor antagonist	1	2016
285	Selexipag	Receptor agonist	1	2016
286	Susoctocog alfa	Coagulation factor	0	2016
287	Talimogene laherparepvec	Gene therapy drug	0	2016
288	Tasimelteon	Receptor agonist	1	2016
289	Tenofoviralafenamide + Elvitegravir + Cobicistat + Emtricitabine	Enzyme inhibitor	0	2016
290	Tenofoviralafenamide + Emtricitabine	Enzyme inhibitor	0	2016
291	Tenofoviralafenamide + Emtricitabine + Rilpirivin	Enzyme inhibitor	0	2016
292	Trifluridine + Tipiracil	Enzyme inhibitor	0	2016
293	Velpatasvir + Sofosbuvir	Enzyme inhibitor	0	2016
294	Alirocumab	Antibody	0	2015
295	Apremilast	Enzyme inhibitor	0	2015
296	Asfotase alfa	Substitution/replacement therapy	0	2015
297	Blinatumomab	Antibody	0	2015
298	Cangrelor	Receptor antagonist	1	2015
299	Carfilzomib	Enzyme inhibitor	0	2015
300	Ceftolozane + Tazobactam	Enzyme inhibitor	0	2015
301	Ceritinib	Enzyme inhibitor	0	2015
302	Cobimetinib	Enzyme inhibitor	0	2015
303	Dasabuvir	Enzyme inhibitor	0	2015
304	Dulaglutid	Receptor agonist	1	2015
305	Edoxaban	Coagulation factor inhibitor	0	2015
306	Eliglustat	Enzyme inhibitor	0	2015
307	Evolocumab	Antibody	0	2015
308	Gaxilose	Diagnostic agent	0	2015
309	Corneal epithelial cells	Substitution/replacement therapy	0	2015
310	Idebenone	Substitution/replacement therapy	0	2015
311	Isavuconazole	Enzyme inhibitor	0	2015
312	Ivermectin	Receptor agonist	0	2015
313	Lenvatinib	Enzyme inhibitor	0	2015
314	Lumacaftor + Ivacaftor	Transport modulator	0	2015
315	Naloxegol	Receptor antagonist	1	2015
316	Netupitant + Palonosetron	Receptor antagonist	1	2015
317	Nintedanib (Vargatef)	Enzyme inhibitor	0	2015
318	Nintedanib (Ofev)	Enzyme inhibitor	0	2015
319	Nivolumab	Antibody	0	2015
320	Nonacog gamma	Coagulation factor	0	2015
321	Olaparib	Enzyme inhibitor	0	2015
322	Ombitasvir + Paritaprevir	Enzyme inhibitor	0	2015
323	Panobinostat	Enzyme inhibitor	0	2015
324	Pembrolizumab	Antibody	0	2015
325	Ramucirumab	Antibody	0	2015
326	Safinamide	Enzyme inhibitor	0	2015
327	Sebelipase alfa	Substitution/replacement therapy	0	2015
328	Secukinumab	Antibody	0	2015
329	Tedizolid	Ribosome inhibitor	0	2015
330	Trametinib	Enzyme inhibitor	0	2015
331	Vortioxetine	Receptor antagonist	1	2015
332	Albiglutide	Receptor agonist	1	2014
333	Alipogentiparvovec	Gene therapy drug	0	2014
334	Ataluren	RNA/DNA therapeutic agent	0	2014
335	Avanafil	Enzyme inhibitor	0	2014
336	Bedaquiline	Enzyme inhibitor	0	2014
337	Cabozantinib	Enzyme inhibitor	0	2014
338	Canagliflozin	Transport inhibitor	0	2014
339	Ceftobiprol medocaril	Enzyme inhibitor	0	2014
340	Chloroprocain	Channel inhibitor	0	2014
341	Cholic acid	Substitution/replacement therapy	0	2014
342	Cobicistat	Enzyme inhibitor	0	2014
343	Daclatasvir	Enzyme inhibitor	0	2014
344	Defibrotide	not (fully) known/multiple points of attack	0	2014
345	Delamanid	Enzyme inhibitor	0	2014
346	Dexlansoprazole	Transport inhibitor	0	2014
347	Dimethylfumarate	not (fully) known/multiple points of attack	0	2014
348	Dolutegravir	Enzyme inhibitor	0	2014
349	Elosulfase alfa	Substitution/replacement therapy	0	2014
350	Empagliflozin	Transport inhibitor	0	2014
351	Ibrutinib	Enzyme inhibitor	0	2014
352	Idelalisib	Enzyme inhibitor	0	2014
353	Insulin degludec	Substitution/replacement therapy	0	2014
354	Ledipasvir + Sofosbuvir	Enzyme inhibitor	0	2014
355	Levosimendan	Senstizer	0	2014
356	Lurasidon	Receptor antagonist	1	2014
357	Macitentan	Receptor antagonist	1	2014
358	Mirabegron	Receptor agonist	1	2014
359	Nalmefene	Receptor agonist/receptor antagonist	1	2014
360	Obinutuzumab	Antibody	0	2014
361	Olodaterol	Receptor agonist	1	2014
362	Peginterferon beta-1a	Interferon	0	2014
363	Prepandemic influenza vaccine (H5N1)	Vaccine/immunoglobulin	0	2014
364	Riociguat	Enzyme stimulator	0	2014
365	Siltuximab	Antibody	0	2014
366	Simeprevir	Enzyme inhibitor	0	2014
367	Simoctocog alfa	Coagulation factor	0	2014
368	Sipuleucel-T	Cell therapeutic agent	0	2014
369	Sofosbuvir	Enzyme inhibitor	0	2014
370	Sucroferric Oxyhydroxide	Substitution/replacement therapy	0	2014
371	Teduglutide	Receptor agonist	1	2014
372	Telavancin	Peptide inhibitor	0	2014
373	Trastuzumab Emtansine	Antibody cytostatic conjugate	0	2014
374	Turoctocog alfa	Coagulation factor	0	2014
375	Umeclidiniumbromide + Vilanterol	Receptor agonist+receptor antagonist	1	2014
376	Vedolizumab	Antibody	0	2014
377	Vilanterol + Fluticasone furoate	Receptor agonist	1	2014
378	Afatinib	Enzyme inhibitor	0	2013
379	Bosutinib	Enzyme inhibitor	0	2013
380	Clevidipine	Channel inhibitor	0	2013
381	Colestilan	Substance binder	0	2013
382	Dabrafenib	Enzyme inhibitor	0	2013
383	Elvitegravir	Enzyme inhibitor	0	2013
384	Enzalutamide	Receptor antagonist	0	2013
385	Fidaxomicin	Enzyme inhibitor	0	2013
386	Ingenolmebutate	not (fully) known/multiple points of attack	0	2013
387	Linaclotide	Receptor agonist	0	2013
388	Lipegfilgrastim	Receptor agonist	0	2013
389	Lisdexamfetamine	Reuptake inhibitor	0	2013
390	Lixisenatide	Receptor agonist	1	2013
391	Lomitapide	Protein inhibitor	0	2013
392	Loxapine	Receptor antagonist	1	2013
393	Meningococcal Group B vaccine	Vaccine/immunoglobulin	0	2013
394	Nepafenac	Enzyme inhibitor	0	2013
395	Ocriplasmin	Substitution/replacement therapy	0	2013
396	Pertuzumab	Antibody	0	2013
397	Piperaquine tetraphosphate + Dihydroartemisinin	not (fully) known/multiple points of attack	0	2013
398	Pox-Impfstoff	Vaccine/immunoglobulin	0	2013
399	Pomalidomide	not (fully) known/multiple points of attack	0	2013
400	Ponatinib	Enzyme inhibitor	0	2013
401	Regorafenib	Enzyme inhibitor	0	2013
402	Teriflunomide	Enzyme inhibitor	0	2013
403	Varicella zoster virus vaccine	Vaccine/immunoglobulin	0	2013
404	Vismodegib	Receptor antagonist	1	2013
405	Aclidiniumbromide	Receptor antagonist	1	2012
406	Aflibercept	Factor inhibitor	0	2012
407	Axitinib	Enzyme inhibitor	0	2012
408	Azilsartanmedoxomil	Receptor antagonist	1	2012
409	Brentuximab vedotin	Antibody	0	2012
410	Ceftaroline fosamil	Enzyme inhibitor	0	2012
411	Crizotinib	Enzyme inhibitor	0	2012
412	Dapagliflozin	Transport inhibitor	0	2012
413	Decitabine	Enzyme inhibitor	0	2012
414	Influenza vaccine	Vaccine/immunoglobulin	0	2012
415	Ivacaftor	Transport modulator	0	2012
416	Meningococcal conjugate vaccine	Vaccine/immunoglobulin	0	2012
417	Nomegestrolacetate	Receptor agonist	0	2012
418	Nomegestrolacetate + Estradiol	Receptor agonist	0	2012
419	Pasireotide	Receptor agonist	1	2012
420	Perampanel	Receptor antagonist	0	2012
421	Pixantrone	Enzyme inhibitor	0	2012
422	Rilpivirine	Enzyme inhibitor	0	2012
423	Ruxolitinib	Enzyme inhibitor	0	2012
424	Tegafur + Gimeracil + Oteracil	Enzyme inhibitor	0	2012
425	Tianeptine	Reuptake inhibitor	0	2012
426	Vandetanib	Enzyme inhibitor	0	2012
427	Vemurafenib	Enzyme inhibitor	0	2012
428	Abiraterone acetate	Enzyme inhibitor	0	2011
429	Apixaban	Coagulation factor inhibitor	0	2011
430	Belatacept	Antibody	0	2011
431	Belimumab	Antibody	0	2011
432	Boceprevir	Enzyme inhibitor	0	2011
433	Bromfenac	Enzyme inhibitor	0	2011
434	Cabazitaxel	Microtubule inhibitor	0	2011
435	Collagenase	Substitution/replacement therapy	0	2011
436	Dexamfetamine	Reuptake inhibitor	0	2011
437	Dexmedetomidine	Receptor agonist	1	2011
438	Epoprostenol	Receptor agonist	1	2011
439	Eribulin	Microtubule inhibitor	0	2011
440	Fampridine	Channel inhibitor	0	2011
441	Fingolimod	Receptor agonist	1	2011
442	Ipilimumab	Antibody	0	2011
443	Linagliptin	Enzyme inhibitor	0	2011
444	Nabiximols	Receptor agonist	1	2011
445	Regadenoson	Receptor agonist	1	2011
446	Retigabine	Transport stimulator	0	2011
447	Pitavastatin	Enzyme inhibitor	0	2011
448	Pirfenidone	Factor inhibitor	0	2011
449	Tafamidis	Chaperone	0	2011
450	Telaprevir	Enzyme inhibitor	0	2011
451	Ticagrelor	Receptor antagonist	1	2011
452	Amifampridine	Channel inhibitor	0	2010
453	Asenapine	Receptor antagonist	1	2010
454	Bazedoxifene	Receptor modulator	0	2010
455	Bilastine	Receptor antagonist	1	2010
456	Conestat alfa	Substitution/replacement therapy	0	2010
457	Corifollitropin	Receptor agonist	1	2010
458	Denosumab	Antibody	0	2010
459	Dronedarone	Channel inhibitor	0	2010
460	Eltrombopag	Receptor agonist	0	2010
461	Febuxostat	Enzyme inhibitor	0	2010
462	Histamine dihydrochloride	Receptor agonist	1	2010
463	Indacaterol	Receptor agonist	1	2010
464	Meningocollin conjugate vaccine	Vaccine/immunoglobulin	0	2010
465	Mifamurtide	Receptor agonist	0	2010
466	Ofatumumab	Antibody	0	2010
467	Pazopanib	Enzyme inhibitor	0	2010
468	Pneumococcal polysaccharide conjugate vaccine	Vaccine/immunoglobulin	0	2010
469	Prucalopride	Receptor agonist	1	2010
470	Roflumilast	Enzyme inhibitor	0	2010
471	Silodosin	Receptor antagonist	1	2010
472	Tapentadol	Receptor agonist	1	2010
473	Velaglucerase	Substitution/replacement therapy	0	2010
474	Vernakalant	Channel inhibitor	0	2010
475	Agomelatine	Receptor agonist/receptor antagonist	1	2009
476	Azacitidine	Enzyme inhibitor	0	2009
477	Canakinumab	Antibody	0	2009
478	Catumaxomab	Antibody	0	2009
479	Certolizumab	Antibody	0	2009
480	Dapoxetine	Reuptake inhibitor	0	2009
481	Degarelix	Receptor antagonist	1	2009
482	Epoetin theta	Receptor agonist	0	2009
483	Epoetin zeta	Receptor agonist	0	2009
484	Eslicarbazepine	Channel inhibitor	0	2009
485	Gefitinib	Enzyme inhibitor	0	2009
486	Golimumab	Antibody	0	2009
487	Histrelinacetate	Receptor agonist	1	2009
488	Inactivated virus surface antigen (H1N1), adjuvanted	Vaccine/immunoglobulin	0	2009
489	Japanese encephalitis virus vaccine	Vaccine/immunoglobulin	0	2009
490	Liraglutide	Receptor agonist	1	2009
491	Micafungin	Enzyme inhibitor	0	2009
492	Pandemic influenza vaccine (H1N1), adjuvanted	Vaccine/immunoglobulin	0	2009
493	Pandemic influenza vaccine (H1N1)	Vaccine/immunoglobulin	0	2009
494	Pandemic influenza vaccine (H1N1) - cleavage virus inactivated	Vaccine/immunoglobulin	0	2009
495	Pandemic influenza vaccine (H1N1), adjuvanted	Vaccine/immunoglobulin	0	2009
496	Plerixafor	Receptor antagonist	1	2009
497	Pneumococcal vaccine	Vaccine/immunoglobulin	0	2009
498	Prasugrel	Receptor antagonist	1	2009
499	Ranolazine	Channel inhibitor	0	2009
500	Romiplostim	Receptor agonist	0	2009
501	Rosuvastatin	Enzyme inhibitor	0	2009
502	Sapropterin	Substitution/replacement therapy	0	2009
503	Saxagliptin	Enzyme inhibitor	0	2009
504	Thalidomide	Pleiotropic	0	2009
505	Tocilizumab	Antibody	0	2009
506	Tocofersolan	Substitution/replacement therapy	0	2009
507	Tolvaptan	Receptor antagonist	1	2009
508	Ulipristalacetate	Receptor modulator	0	2009
509	Ustekinumab	Antibody	0	2009
510	Vinflunine	Microtubule inhibitor	0	2009
511	Abarelix	Receptor antagonist	1	2008
512	Ambrisentan	Receptor antagonist	1	2008
513	Aminolevulinic acid	Substitution/replacement therapy	0	2008
514	Antithrombin alfa	Enzyme inhibitor	0	2008
515	Colesevelam	Transport modulator	0	2008
516	Dabigatranetexilate	Enzyme inhibitor	0	2008
517	Docosanol	Entry inhibitor	0	2008
518	Doripenem	Enzyme inhibitor	0	2008
519	Etravirine	Enzyme inhibitor	0	2008
520	Fesoterodine	Receptor antagonist	1	2008
521	Fluticasone furoate	Receptor agonist	0	2008
522	Fosaprepitant	Receptor antagonist	1	2008
523	Icatibant	Receptor antagonist	1	2008
524	Lacosamide	Channel inhibitor	0	2008
525	Lapatinib	Enzyme inhibitor	0	2008
526	Laropiprant + Nicotinic acid	Receptor agonist/antagonist	1	2008
527	Melatonin	Receptor agonist	1	2008
528	Methylnaltrexone	Receptor antagonist	1	2008
529	Nilotinib	Enzyme inhibitor	0	2008
530	Panitumumab	Antibody	0	2008
531	Raltegravir	Enzyme inhibitor	0	2008
532	Rifaximin	Enzyme inhibitor	0	2008
533	Rivaroxaban	Coagulation factor inhibitor	0	2008
534	Rupatadine	Receptor antagonist	1	2008
535	Stiripentol	Receptor modulator	0	2008
536	Sugammadex	Antidote	0	2008
537	Tafluprost	Receptor agonist	1	2008
538	Vildagliptin	Enzyme inhibitor	0	2008
539	Zofenopril	Enzyme inhibitor	0	2008
540	Abatacept	Antibody	0	2007
541	Aliskiren	Enzyme inhibitor	0	2007
542	Anidulafungin	Enzyme inhibitor	0	2007
543	Betaine	Methyl group donor	0	2007
544	Cilostazol	Enzyme inhibitor	0	2007
545	Darunavir	Enzyme inhibitor	0	2007
546	Eculizumab	Antibody	0	2007
547	Epoetin delta	Receptor agonist	0	2007
548	Eptotermin alfa	Substitution/replacement therapy	0	2007
549	Exenatide	Receptor agonist	1	2007
550	Gadoversetamide	Contrast medium	0	2007
551	HPV-Vaccine	Vaccine/immunoglobulin	0	2007
552	Idursulfase	Substitution/replacement therapy	0	2007
553	Lenalidomide	not (fully) known/multiple points of attack	0	2007
554	Lumiracoxib	Enzyme inhibitor	0	2007
555	Maraviroc	Receptor antagonist	1	2007
556	Mecasermin	Receptor agonist	0	2007
557	Methoxy-polyethylene glycol- epoetin beta	Receptor agonist	0	2007
558	Nelarabine	RNA/DNA therapeutic agent	0	2007
559	Paliperidone	Receptor antagonist	1	2007
560	Perflutren	Contrast medium	0	2007
561	Ranibizumab	Antibody	0	2007
562	Retapamulin	Enzyme inhibitor	0	2007
563	Rufinamide	Channel inhibitor	0	2007
564	Sitagliptin	Enzyme inhibitor	0	2007
565	Telbivudine	Enzyme inhibitor	0	2007
566	Temsirolimus	Enzyme inhibitor	0	2007
567	Tetrabenazine	Transport inhibitor	0	2007
568	Trabectedin	Alkaloid	0	2007
569	Treprostinil	Receptor agonist	1	2007
570	Varenicline	Receptor agonist	0	2007
571	Alglucosidase alfa	Substitution/replacement therapy	0	2006
572	Carbetocin	Receptor agonist	1	2006
573	Clofarabine	RNA/DNA therapeutic agent	0	2006
574	Daptomycin	Membrane destabilizer	0	2006
575	Dasatinib	Enzyme inhibitor	0	2006
576	Deferasirox	Chelating agents	0	2006
577	Dexrazoxan	Chelating agents	0	2006
578	Entecavir	Enzyme inhibitor	0	2006
579	Fomepizole	Enzyme inhibitor	0	2006
580	Gadofosveset	Contrast medium	0	2006
581	Galsulfase	Substitution/replacement therapy	0	2006
582	Hexaminolevulinate	Diagnostic agent	0	2006
583	Human papillomavirus vaccine	Vaccine/immunoglobulin	0	2006
584	Ivabradine	Channel inhibitor	0	2006
585	Lanthancarbonate	Substance binder	0	2006
586	Natalizumab	Antibody	0	2006
587	Parathyroidhormone, recombinant	Receptor agonist	1	2006
588	Pegaptanib	Enzyme inhibitor	0	2006
589	Rimonabant	Receptor antagonist	1	2006
590	Rotavirus caccine, monovalent	Vaccine/immunoglobulin	0	2006
591	Rotavirus vaccine, pentavalent	Vaccine/immunoglobulin	0	2006
592	Rotigotine	Receptor agonist	1	2006
593	Sitaxentan	Receptor antagonist	1	2006
594	Sorafenib	Enzyme inhibitor	0	2006
595	Sunitinib	Enzyme inhibitor	0	2006
596	Tigecycline	Enzyme inhibitor	0	2006
597	Ziconotide	Channel inhibitor	0	2006
598	Alitretinoin	Receptor agonist	0	2005
599	Anagrelide	Enzyme inhibitor	0	2005
600	Argatroban	Enzyme inhibitor	0	2005
601	Atomoxetine	Reuptake inhibitor	0	2005
602	Bevacizumab	Antibody	0	2005
603	Ciclesonide	Receptor agonist	0	2005
604	Darifenacin	Receptor antagonist	1	2005
605	Erlotinib	Enzyme inhibitor	0	2005
606	Gadoxetic acid	Contrast medium	0	2005
607	Lanreotide	Receptor agonist	1	2005
608	Loteprednoletabonate	Receptor agonist	0	2005
609	Sodium oxybate	Receptor modulator	1	2005
610	Nitisinone	Enzyme inhibitor	0	2005
611	Omalizumab	Antibody	0	2005
612	Palifermin	Receptor agonist	0	2005
613	Palonosetron	Receptor antagonist	0	2005
614	Paricalcitol	Receptor agonist	0	2005
615	Posaconazole	Enzyme inhibitor	0	2005
616	Rasagiline	Enzyme inhibitor	0	2005
617	Tipranavir	Enzyme inhibitor	0	2005
618	Zonisamide	Channel inhibitor	0	2005
619	Aripiprazole	Receptor agonist	1	2004
620	Atazanavir	Enzyme inhibitor	0	2004
621	Bivalirudin	Enzyme inhibitor	0	2004
622	Bortezomib	Enzyme inhibitor	0	2004
623	Carglumic acid	Substitution/replacement therapy	0	2004
624	Cetuximab	Antibody	0	2004
625	Cholera vaccine	Vaccine/immunoglobulin	0	2004
626	Cinacalcet	Receptor modulator	1	2004
627	Duloxetine	Reuptake inhibitor	0	2004
628	Efalizumab	Antibody	0	2004
629	Eflornithine	Enzyme inhibitor	0	2004
630	Epinastine	Receptor antagonist	1	2004
631	Eplerenone	Receptor antagonist	0	2004
632	Everolimus	Enzyme inhibitor	0	2004
633	Etoricoxib	Enzyme inhibitor	0	2004
634	Fosamprenavir	Enzyme inhibitor	0	2004
635	Fulvestrant	Receptor antagonist	0	2004
636	Gadoteric acid	Contrast medium	0	2004
637	Ibritumonab- Tiuxetan	Antibody chelator conjugate	0	2004
638	Insulin detemir	Substitution/replacement therapy	0	2004
639	Insulin glulisin	Substitution/replacement therapy	0	2004
640	Levobupivacaine	Channel inhibitor	0	2004
641	Manidipine	Channel inhibitor	0	2004
642	Melagatran	Enzyme inhibitor	0	2004
643	Mitotan	Enzyme inhibitor	0	2004
644	Nadifloxacin	Enzyme inhibitor	0	2004
645	Olopatadine	Receptor antagonist	1	2004
646	Pemetrexed	Enzyme inhibitor	0	2004
647	Pregabalin	Channel inhibitor	0	2004
648	Racecadotril	Enzyme inhibitor	0	2004
649	Solifenacin	Receptor antagonist	1	2004
650	Strontiumranelate	Receptor modulator	1	2004
651	Ximelagatran	Enzyme inhibitor	0	2004
652	Adalimumab	Antibody	0	2003
653	Adefovirdipipivoxil	Enzyme inhibitor	0	2003
654	Aprepitant	Receptor antagonist	1	2003
655	Dibotermin alfa	Substitution/replacement therapy	0	2003
656	Dutasteride	Enzyme inhibitor	0	2003
657	Emtricitabine	Enzyme inhibitor	0	2003
658	Enfuvirtide	Entry inhibitor	0	2003
659	Escitalopram	Reuptake inhibitor	0	2003
660	Laronidase	Substitution/replacement therapy	0	2003
661	Miglustat	Enzyme inhibitor	0	2003
662	Norelgestromin	Receptor agonist	0	2003
663	Pegfilgrastim	Receptor agonist	0	2003
664	Pegvisomant	Receptor antagonist	0	2003
665	Tadalafil	Enzyme inhibitor	0	2003
666	Teriparatide	Receptor agonist	1	2003
667	Valdecoxib	Enzyme inhibitor	0	2003
668	Vardenafil	Enzyme inhibitor	0	2003
669	Anakinra	Receptor antagonist	0	2002
670	Arsenic trioxide	not (fully) known/multiple points of attack	0	2002
671	Bexarotene	Receptor agonist	0	2002
672	Bimatoprost	Receptor agonist	1	2002
673	Bosentan	Receptor antagonist	1	2002
674	Caspofungin	Enzyme inhibitor	0	2002
675	Drotrecogin alfa	Coagulation factor inhibitor	0	2002
676	Ebastine	Receptor antagonist	1	2002
677	Eletriptan	Receptor agonist	1	2002
678	Ertapenem	Enzyme inhibitor	0	2002
679	Ezetinibe	Transport inhibitor	0	2002
680	Fondaparinux	Coagulation factor inhibitor	0	2002
681	Frovatriptan	Receptor agonist	1	2002
682	Methylaminolevulinate	Photosensitizer	0	2002
683	Olmesartan	Receptor antagonist	1	2002
684	Oseltamivir	Enzyme inhibitor	0	2002
685	Oxaprozin	Enzyme inhibitor	0	2002
686	Parecoxib	Enzyme inhibitor	0	2002
687	Peginterferon alfa-2a	Interferon	0	2002
688	Pimecrolimus	Enzyme inhibitor	0	2002
689	Tegafur	RNA/DNA therapeutic agent	0	2002
690	Temoporfin	Photosensitizer	0	2002
691	Tenofovirdisoproxil	Enzyme inhibitor	0	2002
692	Tiotropiumbromide	Receptor antagonist	1	2002
693	Travoprost	Receptor agonist	1	2002
694	Valganciclovir	Enzyme inhibitor	0	2002
695	Voriconazole	Enzyme inhibitor	0	2002
696	Ziprasidone	Receptor antagonist	1	2002
697	Agalsidase alfa	Substitution/replacement therapy	0	2001
698	Agalsidase beta	Substitution/replacement therapy	0	2001
699	Alemtuzumab	Antibody	0	2001
700	Almotriptan	Receptor agonist	1	2001
701	Botulinumtoxin Type B	Release inhibitor	0	2001
702	Capecitabine	Enzyme inhibitor	0	2001
703	Chorionic gonadotropin alfa	Receptor agonist	1	2001
704	Co-Artemether	Free radical generator	0	2001
705	Darbepoetin alfa	Receptor agonist	0	2001
706	Deferiprone	Chelating agents	0	2001
707	Desloratadine	Receptor antagonist	1	2001
708	Dexibuprofen	Enzyme inhibitor	0	2001
709	Iron (III)-hydroxide-Dextran-kcmplex	Substitution/replacement therapy	0	2001
710	Ferucarbotran	Contrast medium	0	2001
711	Galantamine	Enzyme inhibitor	0	2001
712	Gatifloxacin	Enzyme inhibitor	0	2001
713	Glatirameracetate	not (fully) known/multiple points of attack	0	2001
714	Imatinib	Enzyme inhibitor	0	2001
715	Levocetirizine	Receptor antagonist	1	2001
716	Linezolid	Ribosome inhibitor	0	2001
717	Lopinavir	Enzyme inhibitor	0	2001
718	Lutropin alfa	Receptor agonist	1	2001
719	Meningococcal-C-Vaccine	Vaccine/immunoglobulin	0	2001
720	Nateglinide	Channel inhibitor	0	2001
721	Pneumococcal-Vaccine	Vaccine/immunoglobulin	0	2001
722	Protein C	Substitution/replacement therapy	0	2001
723	Rasburicase	Substitution/replacement therapy	0	2001
724	Sirolimus	Enzyme inhibitor	0	2001
725	Nitric oxide	Substitution/replacement therapy	0	2001
726	Telithromycin	Ribosome inhibitor	0	2001
727	Tenecteplase	Enzyme stimulator	0	2001
728	Thyrotropin alfa	Receptor agonist	1	2001
729	Zoledronic acid	Pyrophosphate analog	0	2001
730	Amfebutamone	Reuptake inhibitor	0	2000
731	Amprenavir	Enzyme inhibitor	0	2000
732	Atosiban	Receptor antagonist	1	2000
733	Becaplermin	Substitution/replacement therapy	0	2000
734	Brinzolamide	Enzyme inhibitor	0	2000
735	Celecoxib	Enzyme inhibitor	0	2000
736	Drospirenone	Receptor antagonist	0	2000
737	Esomeprazole	Transport inhibitor	0	2000
738	Etanercept	Antibody	0	2000
739	Etonogestrel	Receptor agonist	0	2000
740	Exemestane	Enzyme inhibitor	0	2000
741	Gadobutrol	Contrast medium	0	2000
742	Ganirelix	Receptor antagonist	1	2000
743	Insulin glargin	Substitution/replacement therapy	0	2000
744	losarcol	Contrast medium	0	2000
745	Lercanidipine	Channel inhibitor	0	2000
746	Levetiracetam	(Membrane-)protein-stimulator	0	2000
747	Levodropropizine	not (fully) known/multiple points of attack	0	2000
748	Lomefloxacin	Enzyme inhibitor	0	2000
749	Methacholine	Receptor agonist	1	2000
750	Sodium phenylbutyrate	Substitution/replacement therapy	0	2000
751	Oxcarbazepin	Channel inhibitor	0	2000
752	Peginterferon alfa-2b	Interferon	0	2000
753	Pioglitazone	Receptor agonist	0	2000
754	Quetiapine	Receptor antagonist	1	2000
755	Quinupristin/Dalfopristin	Ribosome inhibitor	0	2000
756	Risedronic acid	Pyrophosphate analog	0	2000
757	Rosiglitazone	Receptor agonist	0	2000
758	Sevelamer	Substance binder	0	2000
759	Trastuzumab	Antibody	0	2000
760	Verteporfin	Photosensitizer	0	2000
761	Abacavir	Enzyme inhibitor	0	1999
762	Amisulpride	Receptor antagonist	1	1999
763	Cetrorelix	Receptor antagonist	1	1999
764	Daclizumab	Antibody	0	1999
765	Dexketoprofen	Enzyme inhibitor	0	1999
766	Efavirenz	Enzyme inhibitor	0	1999
767	Emedastine	Receptor antagonist	1	1999
768	Eptifibatide	Receptor antagonist	0	1999
769	Fomivirsen	RNA/DNA therapeutic agent	0	1999
770	Imidapril	Enzyme inhibitor	0	1999
771	Infliximab	Antibody	0	1999
772	Insulin Aspart	Substitution/replacement therapy	0	1999
773	Interferon alfacon-1	Interferon	0	1999
774	Leflunomide	Enzyme inhibitor	0	1999
775	Lornoxicam	Enzyme inhibitor	0	1999
776	Mifepristone	Receptor antagonist	0	1999
777	Moroctocog alfa	Coagulation factor	0	1999
778	Moxifloxacin	Enzyme inhibitor	0	1999
779	Oxaliplatin	Platinum derivatives	0	1999
780	Palivizumab	Antibody	0	1999
781	Rimexolone	Receptor agonist	0	1999
782	Rofecoxib	Enzyme inhibitor	0	1999
783	Sibutramine	Reuptake inhibitor	0	1999
784	Tasonermin	Substitution/replacement therapy	0	1999
785	Telmisartan	Receptor antagonist	1	1999
786	Temozolomide	RNA/DNA therapeutic agent	0	1999
787	Tibolone	Receptor agonist	0	1999
788	Zaleplon	Receptor agonist	0	1999
789	Zanamivir	Enzyme inhibitor	0	1999
790	Basiliximab	Antibody	0	1998
791	Brimonidine	Receptor agonist	1	1998
792	Clopidogrel	Receptor antagonist	1	1998
793	Danaparoid	Coagulation factor inhibitor	0	1998
794	Desirudin	Coagulation factor inhibitor	0	1998
795	Entacapone	Enzyme inhibitor	0	1998
796	Gadobenate Dimeglumine	Contrast medium	0	1998
797	Imiglucerase	Substitution/replacement therapy	0	1998
798	Imiquimod	not (fully) known/multiple points of attack	0	1998
799	Interferon beta-Ia	Interferon	0	1998
800	Irinotecan	Enzyme inhibitor	0	1998
801	Lacidipine	Channel inhibitor	0	1998
802	Levacetylmethadol	Substitution/replacement therapy	0	1998
803	Levofloxacin	Enzyme inhibitor	0	1998
804	Mercaptamine bitartrate	Substance binder	0	1998
805	Miglitol	Enzyme inhibitor	0	1998
806	Mizolastine	Receptor antagonist	1	1998
807	Mondafinil	not (fully) known/multiple points of attack	0	1998
808	Montelukast	Receptor antagonist	1	1998
809	Nelfinavir	Enzyme inhibitor	0	1998
810	Nevirapine	Enzyme inhibitor	0	1998
811	Orlistat	Enzyme inhibitor	0	1998
812	Pramipexole	Receptor agonist	1	1998
813	Rabeprazole	Transport inhibitor	0	1998
814	Raloxifene	Receptor modulator	0	1998
815	Reboxetine	Reuptake inhibitor	0	1998
816	Repaglinide	Channel inhibitor	0	1998
817	Rituximab	Antibody	0	1998
818	Rivastigmine	Enzyme inhibitor	0	1998
819	Rizatriptan	Receptor agonist	1	1998
820	Sildenafil	Enzyme inhibitor	0	1998
821	Tirofiban	Receptor antagonist	0	1998
822	Tolterodine	Receptor antagonist	1	1998
823	Topiramate	Channel inhibitor	0	1998
824	Trovafloxacin	Enzyme inhibitor	0	1998
825	Aceclofenac	Enzyme inhibitor	0	1997
826	Atorvastatin	Enzyme inhibitor	0	1997
827	Budipine	Receptor agonist	1	1997
828	Candesartan	Receptor antagonist	1	1997
829	Cerivastatin	Enzyme inhibitor	0	1997
830	Cidofovir	Enzyme inhibitor	0	1997
831	Cladribine	RNA/DNA therapeutic agent	0	1997
832	Dolasetron	Receptor antagonist	1	1997
833	Donepezil	Enzyme inhibitor	0	1997
834	Eprosartan	Receptor antagonist	1	1997
835	Fexofenadine	Receptor antagonist	1	1997
836	Fludarabine	RNA/DNA therapeutic agent	0	1997
837	Formoterol	Receptor agonist	1	1997
838	Grepafloxacin	Enzyme inhibitor	0	1997
839	Hemin	Substitution/replacement therapy	0	1997
840	Interferon-beta-la	Interferon	0	1997
841	Irbesartan	Receptor antagonist	1	1997
842	Latanoprost	Receptor agonist	1	1997
843	Lepirudin	Coagulation factor inhibitor	0	1997
844	Letrozole	Enzyme inhibitor	0	1997
845	Lodoxamide	Stabilizer	0	1997
846	Mangafodipir	Contrast medium	0	1997
847	Mibefradil	Channel inhibitor	0	1997
848	Moexpril	Enzyme inhibitor	0	1997
849	Naratriptan	Receptor agonist	1	1997
850	Nebivolol	Receptor antagonist	1	1997
851	Nefazodone	Receptor antagonist	1	1997
852	Pegaspargase	Substitution/replacement therapy	0	1997
853	Penciclovir	Enzyme inhibitor	0	1997
854	Polycarbophil-Calcium	Substitution/replacement therapy	0	1997
855	Porfimer	Porphyrin	0	1997
856	Ropinirole	Receptor agonist	1	1997
857	Ropivacaine	Channel inhibitor	0	1997
858	Sertindol	Receptor antagonist	1	1997
859	Sertraline	Reuptake inhibitor	0	1997
860	Sparfloxacin	Enzyme inhibitor	0	1997
861	Spirapril	Enzyme inhibitor	0	1997
862	Tiagabine	Reuptake inhibitor	0	1997
863	Tolcapone	Enzyme inhibitor	0	1997
864	Topotecan	Enzyme inhibitor	0	1997
865	Zolmitriptan	Receptor agonist	1	1997
866	Meloxicam	Enzyme inhibitor	0	1996
867	Lamivudine	RNA/DNA therapeutic agent	0	1996
868	Stavudine	RNA/DNA therapeutic agent	0	1996
869	Indinavir	Enzyme inhibitor	0	1996
870	Ritonavir	Enzyme inhibitor	0	1996
871	Saquinavir	Enzyme inhibitor	0	1996
872	Insulin lispro	Substitution/replacement therapy	0	1996
873	Glimepiride	Channel inhibitor	0	1996
874	Adapalene	Receptor agonist	0	1996
875	Tacalcitol	Receptor agonist	0	1996
876	Tazarotene	Receptor agonist	0	1996
877	Acamprosate	Receptor modulator	1	1996
878	Reteplase	Enzyme stimulator	0	1996
879	Follitropin-alfa	Receptor agonist	1	1996
880	Follitropin-beta	Receptor agonist	1	1996
881	Interferon beta-1-b	Interferon	0	1996
882	Cisatracurium	Receptor antagonist	0	1996
883	Mivacurium	Receptor antagonist	0	1996
884	Sevoflurane	Haloether	0	1996
885	Remifentanil	Receptor agonist	1	1996
886	Alendronic acid	Pyrophosphate analog	0	1996
887	Ibandronic acid	Pyrophosphate analog	0	1996
888	Tiludronic acid	Pyrophosphate analog	0	1996
889	Riluzole	Channel inhibitor	0	1996
890	Citalopram	Reuptake inhibitor	0	1996
891	Mirtazapine	Receptor antagonist	1	1996
892	Venlafaxine	Reuptake inhibitor	0	1996
893	Olanzapine	Receptor antagonist	1	1996
894	Bicalutamide	Receptor antagonist	0	1996
895	Tamsulosin	Receptor antagonist	1	1996
896	Gemcitabine	RNA/DNA therapeutic agent	0	1996
897	Vinorelbine	Microtubule inhibitor	0	1996
898	Docetaxel	Microtubule inhibitor	0	1996
899	Cefepime	Enzyme inhibitor	0	1995
900	Meropenem	Enzyme inhibitor	0	1995
901	Erythromycin stinoprate	Ribosome inhibitor	0	1995
902	Fleroxacin	Enzyme inhibitor	0	1995
903	Rifabutin	Enzyme inhibitor	0	1995
904	Famciclovir	Enzyme inhibitor	0	1995
905	Valaciclovir	Enzyme inhibitor	0	1995
906	Tacrine	Enzyme inhibitor	0	1995
907	Granisetron	Receptor antagonist	0	1995
908	Felbamate	Receptor modulator	0	1995
909	Gabapentin	Channel inhibitor	0	1995
910	Losartan	Receptor antagonist	1	1995
911	Sertaconazole	Enzyme inhibitor	0	1995
912	Salmeterol	Receptor agonist	1	1995
913	Iodixanol	Contrast medium	0	1995
914	Iomeprol	Contrast medium	0	1995
915	Iron oxide	Contrast medium	0	1995
916	Gadoteridol	Contrast medium	0	1995
917	Alglucerase	Substitution/replacement therapy	0	1995
918	Cabergoline	Receptor agonist	1	1995
919	Quinagolide	Receptor agonist	1	1995
920	Levamisole	Receptor agonist	0	1995
921	Tacrolimus	Enzyme inhibitor	0	1995
922	Rocuroniumbromide	Receptor antagonist	0	1995
923	Desflurane	Haloether	0	1995
924	Apraclonidine	Receptor agonist	1	1995
925	Dorzolamide	Enzyme inhibitor	0	1995
926	alpha-Dihydroergocryptine	Receptor agonist	1	1995
927	Abciximab	Antibody	0	1995
928	Alfuzosin	Receptor antagonist	1	1995
929	MoAB17-1A	Antibody	0	1995
930	Amifostine	Radical scavenger	0	1995
931	Levocabastine	Receptor antagonist	1	1994
932	Cefetametpivoxil	Enzyme inhibitor	0	1994
933	Zalcitabine	Enzyme inhibitor	0	1994
934	Atovaquone	Enzyme inhibitor	0	1994
935	Bunazosin	Receptor antagonist	1	1994
936	Omoconazole	Enzyme inhibitor	0	1994
937	Dornase alfa	Substitution/replacement therapy	0	1994
938	Phospholipid fraction from porcine lung	Substitution/replacement therapy	0	1994
939	Amlodipine	Channel inhibitor	0	1994
940	Fluticasone-17-proprionate	Receptor agonist	0	1994
941	Methylprednisolone aceponate	Receptor agonist	0	1994
942	Fumaric acid alkyl ester	Receptor agonist	1	1994
943	Fluvastatin	Enzyme inhibitor	0	1994
944	Pantoprazole	Transport inhibitor	0	1994
945	Dapiprazole	Receptor antagonist	1	1994
946	Risperidone	Receptor antagonist	1	1994
947	Formestan	Enzyme inhibitor	0	1994
948	Finasteride	Enzyme inhibitor	0	1994
949	Paclitaxel	Microtubule inhibitor	0	1994
950	Pentostatin	Enzyme inhibitor	0	1994
951	Dexfenfluramine	Receptor modulator	1	1993
952	Loracarbef	Enzyme inhibitor	0	1993
953	Caeftibuten	Enzyme inhibitor	0	1993
954	Tazobactam	Enzyme inhibitor	0	1993
955	Azithromycin	Ribosome inhibitor	0	1993
956	Proguanil	Enzyme inhibitor	0	1993
957	Tropisetron	Receptor antagonist	0	1993
958	Lamotrigine	Channel inhibitor	0	1993
959	Reviparin	Heparin	0	1993
960	Tinzaparin	Heparin	0	1993
961	Croconazole	Enzyme inhibitor	0	1993
962	Benazepril	Enzyme inhibitor	0	1993
963	Trandolapril	Enzyme inhibitor	0	1993
964	Mometasone furoate	Receptor agonist	0	1993
965	Iloprost	Receptor agonist	1	1993
966	Interferon gamma 1b	Interferon	0	1993
967	Lenograstim	Receptor agonist	0	1993
968	Molgramostim	Receptor agonist	0	1993
969	Dopexamine	Receptor agonist	1	1993
970	Milrinone	Enzyme inhibitor	0	1993
971	Lansoprazole	Transport inhibitor	0	1993
972	Sumatriptan	Receptor agonist	1	1993
973	Clostridium botulinum Toxin Type A	Release inhibitor	0	1993
974	Sufentanil	Receptor agonist	1	1993
975	Pergolide	Receptor agonist	1	1993
976	Miltefosine	Enzyme inhibitor	0	1993
977	Ketorolac	Enzyme inhibitor	0	1992
978	Albendazole	Microtubule inhibitor	0	1992
979	Azelastine	Receptor antagonist	1	1992
980	Cefodizime	Enzyme inhibitor	0	1992
981	Pefloxacin	Enzyme inhibitor	0	1992
982	Didanosine	Enzyme inhibitor	0	1992
983	Ribavirin	Enzyme inhibitor	0	1992
984	Vigabatrin	Enzyme inhibitor	0	1992
985	Terbinafine	Enzyme inhibitor	0	1992
986	Amorolfin	Enzyme inhibitor	0	1992
987	Colfoscerilpalmitate	Substitution/replacement therapy	0	1992
988	Nilvadipine	Channel inhibitor	0	1992
989	Cilazapril	Enzyme inhibitor	0	1992
990	Fosinopril	Enzyme inhibitor	0	1992
991	Bambuterol	Receptor agonist	1	1992
992	Deflazacort	Receptor agonist	0	1992
993	Acitretin	Receptor agonist	0	1992
994	Calcipotriol	Receptor agonist	0	1992
995	Sermorelin	Receptor agonist	1	1992
996	Iopentol	Contrast medium	0	1992
997	Imciromab Pentetate	Antibody	0	1992
998	Mab B72.3-GYK-DTPA	Antibody	0	1992
999	Torasemide	Transport inhibitor	0	1992
1000	Metergoline	Receptor agonist and antagonist	1	1992
1001	Nafarelin	Receptor agonist	1	1992
1002	Pamidronic acid	Pyrophosphate analog	0	1992
1003	Paroxetine	Reuptake inhibitor	0	1992
1004	Hepatitis-A-vaccine	Vaccine/immunoglobulin	0	1992
1005	Tiropramide	Channel inhibitor	0	1992
1006	Felbinac	Enzyme inhibitor	0	1991
1007	Cefixime	Enzyme inhibitor	0	1991
1008	Cefpodoxime proxetil	Enzyme inhibitor	0	1991
1009	Clarithromycin	Ribosome inhibitor	0	1991
1010	Halofantrine	Free radical generator	0	1991
1011	Ondansetron	Receptor antagonist	0	1991
1012	Moxonidine	Receptor agonist	1	1991
1013	Carvedilol	Receptor antagonist	1	1991
1014	Itraconazole	Enzyme inhibitor	0	1991
1015	Fenticonazole	Enzyme inhibitor	0	1991
1016	Tertatolol	Receptor antagonist	1	1991
1017	Felodipine	Channel inhibitor	0	1991
1018	Quinapril	Enzyme inhibitor	0	1991
1019	Azelaic acid	not (fully) known/multiple points of attack	0	1991
1020	Ioversol	Contrast medium	0	1991
1021	D-Galactose	Contrast medium	0	1991
1022	Zolpidem	Receptor modulator	0	1991
1023	Zopiclone	Receptor modulator	0	1991
1024	Filgrastim	Receptor agonist	0	1991
1025	Lactitol	Water-binding drugs	0	1991
1026	Pravastatin	Enzyme inhibitor	0	1991
1027	Moclobemide	Enzyme inhibitor	0	1991
1028	Remoxipride	Receptor antagonist	1	1991
1029	HA-1A (human monoclonal IgM-Antibody)	Antibody	0	1991
1030	Neisseria-meningitidis-Polysaccharide	Vaccine/immunoglobulin	0	1991
1031	Idarubicin	Enzyme inhibitor	0	1991
1032	Cetirizine	Receptor antagonist	1	1990
1033	Sultamicillin	Enzyme inhibitor	0	1990
1034	Roxithromycin	Ribosome inhibitor	0	1990
1035	Foscarnet	Enzyme inhibitor	0	1990
1036	Acarbose	Enzyme inhibitor	0	1990
1037	Fluconazole	Enzyme inhibitor	0	1990
1038	Esmolol	Receptor antagonist	1	1990
1039	Nisoldipine	Channel inhibitor	0	1990
1040	Nicardipine	Channel inhibitor	0	1990
1041	Isradipine	Channel inhibitor	0	1990
1042	Ramipril	Enzyme inhibitor	0	1990
1043	Naltrexone	Receptor antagonist	1	1990
1044	Octreotide	Receptor agonist	1	1990
1045	Interleukin-2-human, recombinant	Interleukin	0	1990
1046	Enoximone	Enzyme inhibitor	0	1990
1047	Simvastatin	Enzyme inhibitor	0	1990
1048	Cisapride	Receptor agonist	1	1990
1049	Fluoxetine	Reuptake inhibitor	0	1990
1050	Zotepine	Receptor antagonist	1	1990
1051	Haemophilus-influenzae-Type-b-conjugat-vaccine	Vaccine/immunoglobulin	0	1990
1052	Terodiline	not (fully) known/multiple points of attack	0	1990
1053	Loratadine	Receptor antagonist	1	1989
1054	Erythropoietin	Receptor agonist	0	1989
1055	Cefuroxime axetil	Enzyme inhibitor	0	1989
1056	Teicoplanin	Enzyme inhibitor	0	1989
1057	Ganciclovir	Enzyme inhibitor	0	1989
1058	Flumazenil	Receptor antagonist	0	1989
1059	Doxazosin	Receptor antagonist	1	1989
1060	Lisinopril	Enzyme inhibitor	0	1989
1061	Perindopril	Enzyme inhibitor	0	1989
1062	Cicletanine	not (fully) known/multiple points of attack	0	1989
1063	Bopindolol	Receptor antagonist	1	1989
1064	Pirbuterol	Receptor agonist	1	1989
1065	Octenidine	Membrane destabilizer	0	1989
1066	Corticoliberin	Receptor agonist	1	1989
1067	alpha-1-Proteinase-Inhibitor	Enzyme inhibitor	0	1989
1068	Gemeprost	Receptor agonist	1	1989
1069	Surfactant (from bovine lungs)	Substitution/replacement therapy	0	1989
1070	Interferon gamma, recombinant human	Interferon	0	1989
1071	Lovastatin	Enzyme inhibitor	0	1989
1072	Omeprazole	Transport inhibitor	0	1989
1073	Nizatidine	Receptor antagonist	1	1989
1074	Roxatidine	Receptor antagonist	1	1989
1075	Olsalazine	not (fully) known/multiple points of attack	0	1989
1076	Nalbuphine	Receptor agonist/receptor antagonist	1	1988
1077	Meptazinol	Receptor agonist/receptor antagonist	1	1988
1078	Taurolidine	Enzyme inhibitor	0	1988
1079	Tiamenidine	Receptor agonist	1	1988
1080	Nedocromil	Stabilizer	0	1988
1081	Gadopentetic acid	Contrast medium	0	1988
1082	Iotrolan	Contrast medium	0	1988
1083	Colloidal bismuth subcitrate	not (fully) known/multiple points of attack	0	1988
1084	Propofol	Receptor modulator	0	1988
1085	Clodronic acid	Pyrophosphate analog	0	1988
1086	Metaclazepam	Receptor modulator	0	1988
1087	Goserelin	Receptor agonist	1	1988
1088	Carboplatin	Platinum derivatives	0	1988
1089	Salsalate	Enzyme inhibitor	0	1987
1090	Nabumeton	Enzyme inhibitor	0	1987
1091	Tenoxicam	Enzyme inhibitor	0	1987
1092	Sulbactam/(Ampicillin)	Enzyme inhibitor	0	1987
1093	Enoxacin	Enzyme inhibitor	0	1987
1094	Ciprofloxacin	Enzyme inhibitor	0	1987
1095	Melfloquine	not (fully) known/multiple points of attack	0	1987
1096	Zidovudine	Enzyme inhibitor	0	1987
1097	Trimazosin	Receptor antagonist	1	1987
1098	Triconazole	Enzyme inhibitor	0	1987
1099	Mupirocin	Enzyme inhibitor	0	1987
1100	p- anisoylated (human) Lys plasminogen-streptokinase activator complex (APSAC)	Substitution/replacement therapy	0	1987
1101	Plasminogen human activator, recombinant (rt-PA)	Substitution/replacement therapy	0	1987
1102	Loprazolam	Receptor modulator	0	1987
1103	Muromonab-CD3	Antibody	0	1987
1104	Acipimox	Receptor agonist	1	1987
1105	Atracurium besylate	Receptor antagonist	0	1987
1106	Gestodene	Receptor agonist	0	1987
1107	Oxybutynin	Receptor antagonist	1	1987
1108	Zorubicin	RNA/DNA therapeutic agent	0	1987
1109	Interferon alpha 2a	Interferon	0	1987
1110	Interferon alpha 2b	Interferon	0	1987

## Sheet: FDA
No.	Approval Date	Drug	Active Ingredient	GPCR	Aprroved in Germany	Code	German name			Legend
1	2018	Ultomiris	ravulizumab	0	2019	3				no GPCR	0
2	2018	Elzonris	tagraxofusp-erzs	0	2021	3				GPCR	1	Code	Amount of Codes
3	2018	Asparlas	calaspargase pegol-mknl	0	not approved	4				same year	2	2	45
4	2018	Motegrity	prucalopride	1	2010	3				different year	3	3	150
5	2018	Xospata	gilteritinib	0	2019	3				not approved	4	4	83
6	2018	Firdapse	amifampridine	0	2010	3				different name	5	5	23
7	2018	Vitrakvi	larotrectinib	0	2019	3						Medical device	1
8	2018	Daurismo	glasdegib	1	2020	3						Gesamtergebnis	302
9	2018	Gamifant	emapalumab-lzsgemapalumab-lzsg	0	not approved	4
10	2018	Aemcolo	rifamycin	0	2019	5	Relafalk
11	2018	Yupelri	revefenacin	1	not approved	4
12	2018	Lorbrena	lorlatinib	0	2019	3
13	2018	Xofluza	baloxavir marboxil	0	2021	3
14	2018	Talzenna	talazoparib	0	2020	3					Status	Percentages
15	2018	Tegsedi	inotersen	0	2018	2					Approved in different year	49.6689
16	2018	Revcovi	elapegademase-lvlr	0	not approved	4					Not approved in Germany	27.4834
17	2018	Nuzyra	omadacycline	0	not approved	4					Approved in same year	14.9007
18	2018	Seysara	sarecycline	0	not approved	4					Approved with different name	7.61589
19	2018	Libtayo	cemiplimab-rwlc	0	2019	3					Medical device	0.331126
20	2018	Vizimpro	dacomitinib	0	2019	3						100
21	2018	Emgality	galcanezumab-gnlm	0	2019	3
22	2018	Copiktra	duvelisib	0	2022	3
23	2018	Ajovy	fremanezumab-vfrm	0	2019	3
24	2018	Lumoxiti	moxetumomab pasudotox-tdfk	0	not approved	4
25	2018	Pifeltro	doravirine	0	2019	3
26	2018	Xerava	eravacycline	0	2022	3
27	2018	Takhzyro	lanadelumab	0	2019	3
28	2018	Oxervate	cenegermin-bkbj	0	2017	3
29	2018	Diacomit	stiripentol	0	2008	3
30	2018	Galafold	migalastat	0	2016	3
31	2018	Annovera	segesterone acetate and ethinyl estradiol vaginal system	0	not approved	4
32	2018	Onpattro	patisiran	0	2018	2
33	2018	Poteligeo	mogamulizumab-kpkc	1	2020	3
34	2018	Mulpleta	lusutrombopag	0	2021	5	Mulpleo
35	2018	Omegaven	fish oil triglycerides	0	1998	3
36	2018	Orilissa	elagolix sodium	1	not approved	4
37	2018	Krintafel	tafenoquine	0	not approved	4
38	2018	Tibsovo	ivosidenib	0	2023	3
39	2018	TPOXX	tecovirimat	0	2022	3
40	2018	Braftovi	encorafenib	0	2018	2
41	2018	Mektovi	binimetinib	0	2018	2
42	2018	Zemdri	plazomicin	0	not approved	4
43	2018	Epidioloex	cannabidiol	1	2019	3
44	2018	Moxidectin	moxidectin	0	not approved	4
45	2018	Olumiant	baricitinib	0	2017	3
46	2018	Palynziq	pegvaliase-pqpz	0	2019	3
47	2018	Doptelet	avatrombopag	0	2021	3
48	2018	Lokelma	sodium zirconium cyclosilicate	0	2020	3
49	2018	Aimovig	erenumab-aooe	1	2018	2
50	2018	Lucemyra	lofexidine hydrochloride	1	not approved	4
51	2018	Akynzeo	fosnetupitant and palonosetron	1	2015	3
52	2018	Crysvita	burosumab-twza	0	2018	2
53	2018	Tavalisse	fostamatinib	0	2020	3
54	2018	Ilumya	tildrakizumab	0	2018	2
55	2018	Trogarzo	ibalizumab-uiyk	0	2020	3
56	2018	Erleada	apalutamide	0	2019	3
57	2018	Symdeko	tezacaftor; ivacaftor	0	2018	5	Symkevi
58	2018	Biktarvy	bictegravir, embitcitabine, tenofovir alafenamide	0	2018	2
59	2018	Lutathera	lutetium Lu 177 dotatate	1	2018	2
60	2019	Ubrelvy	ubrogepant	1	not approved	4
61	2019	Enhertu	fam-trastuzumab deruxtecan-nxki	0	2022	3
62	2019	Dayvigo	lemborexant	1	not approved	4
63	2019	Caplyta	lumateperone tosylate	1	not approved	4
64	2019	TissueBlue	Brilliant Blue G Ophthalmic Solution	0	not approved	4
65	2019	Padcev	enfortumab vedotin-ejfv	0	2022	3
66	2019	Vyondys 53	golodirsen	0	not approved	4
67	2019	Oxbryta	voxelotor	0	2022	3
68	2019	Xcopri	cenobamate	0	2021	5	Ontozry
69	2019	Givlaari	givosiran	0	2020	3
70	2019	Adakveo	crizanlizumab-tmca	0	2020	3
71	2019	Fetroja	cefiderocol	0	2021	5	Fetcroja
72	2019	Brukinsa	zanubrutinib	0	2021	3
73	2019	Reblozyl	luspatercept–aamt	0	2020	3
74	2019	ExEm Foam	air polymer-type A	0	NA	Medical device
75	2019	Trikafta	elexacaftor/ivacaftor/tezacaftor	0	2020	5	Kaftrio
76	2019	Reyvow	lasmiditan	1	2023	3
77	2019	NA	fluorodopa F 18	0	not approved	4
78	2019	Scenesse	afamelanotide	1	2016	3
79	2019	Beovu	brolucizumab–dbll	0	2020	3
80	2019	Aklief	trifarotene	0	2020	5	Selgamis
81	2019	Ibsrela	tenapanor	0	not approved	4
82	2019	Nourianz	istradefylline	1	not approved	4
83	2019	Ga-68-DOTATOC	Ga-68-DOTATOC	1	not approved	4
84	2019	Xenleta	lefamulin	0	2020	3
85	2019	Rinvoq	upadacitinib	0	2020	3
86	2019	Inrebic	fedratinib	0	2021	3
87	2019	Rozlytrek	entrectinib	0	2020	3
88	2019	Wakix	pitolisant	1	2016	3
89	2019	NA	pretomanid	0	Single substance not approved	4
90	2019	Turalio	pexidartinib	0	not approved	4
91	2019	Nubeqa	darolutamide	0	2020	3
92	2019	Accrufer	ferric maltol	0	2016	3	Feraccru
93	2019	Recarbrio	imipenem, cilastatin and relebactam	0	2021	3
94	2019	Xpovio	selinexor	0	2022	3
95	2019	Vyleesi	bremelanotide	1	not approved	4
96	2019	Polivy	polatuzumab vedotin-piiq	0	2020	3
97	2019	Piqray	alpelisib	0	2020	3
98	2019	Vyndaqel	tafamidis meglumine	0	2011	3
99	2019	Skyrizi	risankizumab-rzaa	0	2019	2
100	2019	Balversa	erdafitinib	0	2024	3
101	2019	Evenity	romosozumab-aqqg	0	2020	3
102	2019	Mayzent	siponimod	1	2020	3
103	2019	Sunosi	solriamfetol	0	2020	3
104	2019	Zulresso	brexanolone	0	not approved	4
105	2019	Egaten	triclabendazole	0	not approved	4
106	2019	Cablivi	caplacizumab-yhdp	0	2018	3
107	2019	Jeuveau	prabotulinumtoxinA-xvfs	0	2024	5	Nuceiva
108	2020	Gemtesa	vibegron	1	2024	3
109	2020	Ebanga	ansuvimab-zykl	0	not approved	4
110	2020	Orgovyx	relugolix	1	2021	5	Ryeqo
111	2020	Margenza	margetuximab (anti-HER2 mAb)	0	not approved	4
112	2020	Klisyri	tirbanibulin	0	2021	3
113	2020	Orladeyo	berotralstat	0	2021	3
114	2020	Gallium 68 PSMA-11	Gallium 68 PSMA-11	0	2025	5	Illuccix
115	2020	Danyelza	naxitamab-gqgk	0	not approved	4
116	2020	Imcivree	setmelanotide	1	2022	3
117	2020	Oxlumo	lumasiran	0	2021	3
118	2020	Zokinvy	lonafarnib	0	2022	3
119	2020	Veklury	remdesivir	0	2021	3
120	2020	Inmazeb	atoltivimab, maftivimab, and odesivimab-ebgn	0	not approved	4
121	2020	Gavreto	pralsetinib	0	2021	3
122	2020	Detectnet	copper Cu 64 dotatate injection	1	2025	3
123	2020	Sogroya	somapacitan-beco	0	2023	3
124	2020	Winlevi	clascoterone	0	not approved	4
125	2020	Enspryng	satralizumab-mwge	0	2021	3
126	2020	Viltepso	viltolarsen	0	not approved	4
127	2020	Olinvyk	oliceridine	1	not approved	4
128	2020	Evrysdi	risdiplam	0	2021	3
129	2020	Lampit	nifurtimox	0	2024	3
130	2020	Blenrep	belantamab mafodotin-blmf	0	2020	2
131	2020	Monjuvi	tafasitamab-cxix	0	2021	5	Minjuvi
132	2020	Xeglyze	abametapir	0	not approved	4
133	2020	Inqovi	decitabine and cedazuridine	0	2024	3
134	2020	Rukobia	fostemsavir	0	2021	3
135	2020	Byfavo	remimazolam	0	2023	3
136	2020	Dojolvi	triheptanoin	0	not approved	4
137	2020	Zepzelca	lurbinectedin	0	not approved	4
138	2020	Uplizna	inebilizumab-cdon	0	2022	3
139	2020	Tauvid	flortaucipir F18	0	2024	3
140	2020	Artesunate	artesunate	0	2024	3
141	2020	Cerianna	fluoroestradiol F18	0	not approved	4
142	2020	Qinlock	ripretinib	0	2022	3
143	2020	Retevmo	selpercatinib	0	2021	3
144	2020	Tabrecta	capmatinib	0	2022	3
145	2020	Ongentys	opicapone	0	2016	3
146	2020	Trodelvy	sacituzumab govitecan-hziy	0	2021	3
147	2020	Pemazyre	pemigatinib	0	2021	3
148	2020	Tukysa	tucatinib	0	2021	3
149	2020	Koselugo	selumetinib	0	2021	3
150	2020	Zeposia	ozanimod	1	2020	2
151	2020	Isturisa	osilodrostat	0	2020	2
152	2020	Sarclisa	isatuximab	0	2021	3
153	2020	Nurtec ODT	rimegepant	1	2022	5	Vydura
154	2020	Barhemsys	amisulpride	1	1999	5	Solian
155	2020	Vyepti	eptinezumab-jjmr	0	2022	3
156	2020	Nexletol	bempedoic acid	0	2020	5	Nilemdo
157	2020	Pizensy	lactitol	0	1991	5	Importal
158	2020	Tazverik	tazemetostat	0	not approved	4
159	2020	Tepezza	teprotumumab-trbw	0	not approved	4
160	2020	Ayvakit	avapritinib	0	2020	2
161	2021	Adbry	tralokinumab-ldrm	0	2021	5	Adtralza
162	2021	Leqvio	inclisiran	0	2021	2
163	2021	Vyvgart	efgartigimod alfa-fcab	0	2022	3
164	2021	Tezspire	tezepelumab-ekko	0	2022	3
165	2021	Cytalux	pafolacianine	0	not approved	4
166	2021	Livtencity	maribavir	0	2022	3
167	2021	Voxzogo	vosoritide	0	2021	2
168	2021	Besremi	ropeginterferon alfa-2b-njft	0	2019	3
169	2021	Scemblix	asciminib	0	2022	3
170	2021	Tavneos	avacopan	1	2022	3
171	2021	Livmarli	maralixibat	0	2023	3
172	2021	Qulipta	atogepant	1	2025	5	Aquipta
173	2021	Tivdak	tisotumab vedotin-tftv	0	2025	3
174	2021	Exkivity	mobocertinib	0	not approved	4
175	2021	Skytrofa	lonapegsomatropin-tcgd	0	2023	3
176	2021	Korsuva	difelikefalin	1	2022	5	Kapruvia
177	2021	Welireg	belzutifan	0	2025	3
178	2021	Nexviazyme	avalglucosidase alfa-ngpt	0	2022	5	Nexviadyme
179	2021	Saphnelo	anifrolumab-fnia	0	2022	3
180	2021	Bylvay	odevixibat	0	2021	2
181	2021	Rezurock	belumosudil	0	not approved	4
182	2021	Fexinidazole	fexinidazole	0	not approved	4
183	2021	Kerendia	finerenone	0	2022	3
184	2021	Rylaze	asparaginase erwinia chrysanthemi (recombinant)-rywn	0	2023	5	Enrylaze
185	2021	Aduhelm	aducanumab-avwa	0	not approved	4
186	2021	Brexafemme	ibrexafungerp	0	not approved	4
187	2021	Lybalvi	olanzapine and samidorphan	1	not approved	4
188	2021	Truseltiq	infigratinib	0	not approved	4
189	2021	Lumakras	sotorasib	0	2022	3
190	2021	Pylarify	piflufolastat F 18	0	2023	3
191	2021	Rybrevant	amivantamab-vmjw	0	2022	3
192	2021	Empaveli	pegcetacoplan	0	2022	5	Aspaveli
193	2021	Zynlonta	loncastuximab tesirine-lpyl	0	2023	3
194	2021	Jemperli	dostarlimab-gxly	0	2021	2
195	2021	Nextstellis	drospirenone and estetrol	0	2021	5	Drovelis
196	2021	Qelbree	viloxazine	0	not approved	4
197	2021	Zegalogue	dasiglucagon	1	2024	3
198	2021	Ponvory	ponesimod	1	2021	2
199	2021	Fotivda	tivozanib	0	2017	3
200	2021	Azstarys	serdexmethylphenidate and dexmethylphenidate	0	not approved	4
201	2021	Pepaxto	melphalan flufenamide	0	not approved	4
202	2021	Nulibry	fosdenopterin	0	2022	3
203	2021	Amondys 45	casimersen	0	not approved	4
204	2021	Cosela	trilacicilib	0	not approved	4
205	2021	Evkeeza	evinacumab-dgnb	0	2023	3
206	2021	Ukoniq	umbralisib	0	not approved	4
207	2021	Tepmetko	tepotinib	0	2022	3
208	2021	Lupkynis	voclosporin	0	2023	3
209	2021	Cabenuva	cabotegravir and rilpivirine (co-packaged)	0	2021	2
210	2021	Verquvo	vericiguat	0	2021	2
211	2022	NexoBrid	anacaulase-bcdb	0	2012	3
212	2022	Briumvi	ublituximab-xiiy	0	2023	3
213	2022	Xenoview	hyperpolarized Xe-129	0	not approved	4
214	2022	Lunsumio	mosunetuzumab-axgb	0	2022	2
215	2022	Sunlenca	lenacapavir	0	2022	2
216	2022	Krazati	adagrasib	0	2024	2
217	2022	Rezlidhia	olutasidenib	0	not approved	4
218	2022	Tzield	teplizumab-mzwv	0	not approved	4
219	2022	Elahere	mirvetuximab soravtansine-gynx	0	2024	3
220	2022	Tecvayli	teclistamab-cqyv	0	2023	3
221	2022	Imjudo	tremelimumab	0	2023	3
222	2022	Lytgobi	futibatinib	0	2023	3
223	2022	Relyvrio	sodium phenylbutyrate/taurursodiol	0	not approved	4	Albrioza
224	2022	Omlonti	oomidenepag isopropyl ophthalmic solution	1	not approved	4
225	2022	Elucirem	gadopiclenol	0	2023	3
226	2022	Terlivaz	terlipressin	1	2013	3	Variquel
227	2022	Rolvedon	eflapegrastim	0	not approved	4
228	2022	Sotyktu	deucravacitinib	0	2023	3
229	2022	Daxxify	daxibotulinumtoixnA-lanm	0	not approved	4
230	2022	Spevigo	spesolimab-sbzo	0	2023	3
231	2022	Xenpozyme	Olipudase alfa	0	2022	2
232	2022	Amvuttra	vutrisiran	0	2022	2
233	2022	Vtama	tapinarof	0	not approved	4
234	2022	Mounjaro	tirzepatide	1	2023	3
235	2022	Voquezna	vonoprazan, amoxicillin, and clarithromycin	0	not approved	4
236	2022	Camzyos	mavacamten	0	2023	3
237	2022	Vivjoa	oteseconazole	0	2019	5	Ondexxya
238	2022	Pluvicto	lutetium (177Lu) vipivotide tetraxetan	0	2022	2
239	2022	Opdualag	nivolumab and relatlimab-rmbw	0	2022	2
240	2022	Ztalmy	ganaxolone	0	2023	3
241	2022	Vonjo	pacritinib	0	not approved	4
242	2022	Pyrukynd	mitapivat	0	2022	2
243	2022	Enjaymo	sutimlimab-jome	0	2023	3
244	2022	Vabysmo	faricimab-svoa	0	2022	2
245	2022	Kimmtrak	tebentafusp-tebn	0	2022	2
246	2022	Cibinqo	abrocitinib	0	2022	2
247	2022	Quviviq	daridorexant	1	2022	2
248	2023	Leqembi	lecanemab-irmb	0	2025	3
249	2023	Brenzavvy	bexagliflozin	0	not approved	4
250	2023	Jaypirca	pirtobrutinib	0	2024	3
251	2023	Orserdu	elacestrant	0	2023	3
252	2023	Jesduvroq	daprodustat	0	not approved	4
253	2023	Lamzede	velmanase alfa-tycv	0	2018	3
254	2023	Filspari	sparsentan	1	2024	3
255	2023	Skyclarys	omaveloxolone	0	2024	3
256	2023	Zavzpret	zavegepant	1	not approved	4
257	2023	Daybue	trofinetide	0	not approved	4
258	2023	Zynyz	retifanlimab-dlwr	0	2024	3
259	2023	Rezzayo	rezafungin	0	2024	3
260	2023	Joenja	leniolisib	0	not approved	4
261	2023	Qalsody	tofersen	0	2024	3
262	2023	Elfabrio	pegunigalsidase alfa-iwxj	0	2024	3
263	2023	Veozah	fezolinetant	1	2023	2
264	2023	Miebo	perfluorhexyloctane	0	not approved	4
265	2023	Epkinly	epcoritamab-bysp	0	2023	2
266	2023	Xacduro	sulbactam, durlobactam	0	not approved	4
267	2023	Paxlovid	nirmatrelvir, ritonavir	0	2022	3
268	2023	Posluma	flotufolastat F 18	0	not approved	4
269	2023	Inpefa	sotagliflozin	0	not approved	4
270	2023	Columvi	glofitamab-gxbm	0	2023	2
271	2023	Litfulo	ritlecitinib	0	2023	2
272	2023	Rystiggo	rozanolixizumab-noli	0	2024	3
273	2023	Ngenla	somatrogon-ghla	0	2022	3
274	2023	Beyfortus	nirsevimab-alip	0	2023	2
275	2023	Vanflyta	quizartinib	0	2023	2
276	2023	Xdemvy	lotilaner	0	not approved	4
277	2023	Zurzuvae	zuranolone	0	not approved	4
278	2023	Izervay	avacincaptad pegol	0	not approved	4
279	2023	Talvey	talquetamab-tgvs	1	2023	2
280	2023	Elrexfio	elranatamab-bcmm	0	2023	2
281	2023	Sohonos	palovarotene	0	not approved	4
282	2023	Veopoz	pozelimab-bbfg	0	not approved	4
283	2023	Aphexda	motixafortide	1	not approved	4
284	2023	Ojjaara	momelotinib	0	2024	3
285	2023	Exxua	gepirone	1	not approved	4
286	2023	Pombiliti	cipaglucosidase alfa-atga	0	2023	2
287	2023	Rivfloza	nedosiran	0	not approved	4
288	2023	Velsipity	etrasimod	1	2024	3
289	2023	Zilbrysq	zilucoplan	0	2023	2
290	2023	Bimzelx	bimekizumab	0	2021	3
291	2023	Agamree	vamorolone	0	2023	2
292	2023	Omvoh	mirikizumab-mrkz	0	2023	2
293	2023	Loqtorzi	toripalimab-tpzi	0	2024	3
294	2023	Fruzaqla	fruquintinib	0	2024	3
295	2023	Defencath	taurolidine, heparin	0	not approved	4
296	2023	Augtyro	repotrectinib	0	2025	3
297	2023	Ryzneuta	efbemalenograstim alfa-vuxw	0	2024	3
298	2023	Truqap	capivasertib	0	2024	3
299	2023	Ogsiveo	nirogacestat	0	not approved	4
300	2023	Fabhalta	iptacopan	0	2024	3
301	2023	Filsuvez	birch triterpenes	0	2022	3
302	2023	Wainua	eplontersen	0	2025	3

## Sheet: Antibodies
Number	Drug	Target structure, mechanism of action	Specification
1	Epcoritamab	Antibody	Surface protein inhibitor (CD3 and CD20)
2	Glofitamab	Antibody	Surface protein inhibitor (CD3 and CD20)
3	Loncastiximab Tesirin	Antibody-cytostatic conjugate	B-lymphocyte antigen CD19
4	Talquetamab*	Antibody	GPCR receptor antagonist; surface protein inhibitor (CD3)
5	Teclistamab	Antibody	Surface protein inhibitor (CD3)
6	Tremelimumab	Antibody	Cytotoxic T-lymphocyte protein 4
7	Anti-T-Lymphozytenglobulin	Antibody	Anti-T cells, immunoglobulin
8	Sutimlimab	Antibody	Surface protein inhibitor (anti-C1s)
9	Evinacumab	Antibody	Protein-Inhibitor (anti-angiopoetin-like protein 3)
10	Nirsevimab	Antibody	Fusion surface protein inhibitor; anti-RSV
11	Sotrovimab	Antibody	Spike glycoprotein (SARS-CoV-2)
12	Mirikizumab	Antibody	Interleukin-23 antagonist
13	Faricimab	Antibody	anti-VEGF; anti-angiopoetin
14	Tezepelumab	Antibody	anti-TSLP (Thymic stromal lymphopoietin)
15	Spesolimab	Antibody	Interleukin-36 Receptor antagonist
16	Amivantamab	Antibody	EGF receptor antagonist
17	Enfortumab Vedotin	Antibody-cytostatic conjugate	Nectin-4
18	Mosunetuzumab	Antibody	Surface protein inhibitor (CD3 and CD20)
19	Sacituzumab Govitecan	Antibody-cytostatic conjugate	Topoisomerase Inhibitor
20	Tebentafusp	Antibody	Fusion protein (Bispecific Peptide-HLA-directed CD3)
21	Trastuzumab-Deruxtecan	Antibody-cytostatic conjugate	HER2 Receptor antagonist Topoisomerase Inhibitor
22	Tixagevimab and Cilgavimab	Antibody	Spike protein inhibitor
23	Anifrolumab	Antibody	Interferon receptor inhibitor
24	Eptinezumab*	Antibody	Calcitonin Gene-Related Peptide (CGRP)-inhibitor
25	Inebilzumab	Antibody	CD19-directed Cytolytic Antibody
26	Tafasitamab	Antibody	Surface protein inhibitor (CD19)
27	Isatuximab	Antibody	Surface protein inhibitor (CD38)
28	Dostarlimab	Antibody	Checkpoint-inhibitor (PD1)
29	Tagraxofusp	Antibody-toxin conjugate	Fusion protein receptor ligand and bacterial toxin
30	Bimekizumab	Antibody	Interleukin-inhibitor (17A)
31	Ofatumumab	Antibody	Surface protein inhibitor (CD20)
32	Satralizumab	Antibody	Interleukin-6 Receptor antagonist
33	Tralokinumab	Antibody	Interleukin-13 antagonist
34	Belantamab mafodotin	Antibody	B-cell Maturation Antigen
35	Brolucizumab	Antibody	Vascular Endothelial Growth Factor inhibitor
36	Crizanlizumab	Antibody	Selectin Blocker
37	Ibalizumab	Antibody	Surface protein inhibitor (CD4)
38	Luspatercept	Fusion protein	Fusion protein (TGF ⁠β)
39	Mogamulizumab*	Antibody	Chemokine CC receptor 4 (CCR4) receptor antagonist
40	Polatuzumab Vedotin	Antibody-cytostatic conjugate	B-cell antigen receptor complex-associated protein beta chain
41	Romosozumab	Antibody	Sclerostin-inhibitor
42	Cemiplimab	Antibody	Checkpoint-inhibitor (PD1)
43	Fremanezumab*	Antibody	Calcitonin Gene-Related Peptide (CGRP)-inhibitor
44	Galcanezumab*	Antibody	Calcitonin Gene-Related Peptide (CGRP)-inhibitor
45	Lanadelumab	Antibody	Plasma Kallikrein inhibitor
46	Ravulizumab	Antibody	Complement Inactivating Agents
47	Risankizumab	Antibody	Interleukin-23 antagonist
48	Benralizumab	Antibody	Interleukin-5 Receptor antagonist
49	Bezlotoxumab	Antibody	Toxin B-inhibitor
50	Burosumab	Antibody	Faktor-inhibitor (anti-FGF-23 )
51	Caplacizumab	Antibody	Faktor-inhibitor (von Willebrand factor)
52	Durvalumab	Antibody	Checkpoint-inhibitor (PD1)
53	Emicizumab	Antibody	Faktor-stimulator
54	Erenumab*	Antibody	Calcitonin Gene-Related Peptide (CGRP) receptor inhibitor
55	Gemtuzumab/Ozogamicin	Antibody-toxin conjugate	CD33-directed Cytotoxin
56	Ocrelizumab	Antibody	Surface protein inhibitor (CD20)
57	Tildrakizumab	Antibody	Interleukin-23 antagonist
58	Atezolizumab	Antibody	Checkpoint-inhibitor (PD1)
59	Avelumab	Antibody	Checkpoint-inhibitor (PD1)
60	Brodalumab	Antibody	Interleukin-17 Receptor A antagonist
61	Dupilumab	Antibody	Interleukin-4 Receptor alpha antagonist
62	Guselkumab	Antibody	Interleukin-23 antagonist
63	Inotuzumab/Ozogamicin	Antibody-toxin conjugate	CD22-directed Immunoconjugate
64	Ixekizumab	Antibody	Interleukin-17A antagonist
65	Reslizumab	Antibody	Interleukin-5 antagonist
66	Sarilumab	Antibody	Interleukin-6 Receptor antagonist
67	Daratumumab	Antibody	Surface protein inhibitor (CD38)
68	Dinutuximab	Antibody	Glycolipid Disialoganglioside directed Antibody (GD2)
69	Elotuzumab	Antibody	SLAMF7-directed Immunostimulatory Antibody
70	Idarucizumab	Antibody	Antibody Fragment
71	Mepolizumab	Antibody	Interleukin-5 antagonist
72	Necitumumab	Antibody	Epidermal Growth Factor Receptor antagonist
73	Olaratumab	Antibody	Glycolipid Disialoganglioside directed Antibody (GD2)
74	Alirocumab	Antibody	PCSK9 inhibitor
75	Blinatumomab	Antibody	Bispecific CD19-directed CD3-directed T Cell Engager
76	Evolocumab	Antibody	PCSK9 Iinhibitor
77	Nivolumab	Antibody	Checkpoint-inhibitor (PD1)
78	Pembrolizumab	Antibody	Checkpoint-inhibitor (PD1)
79	Ramucirumab	Antibody	Vascular Endothelial Growth Factor Receptor antagonist
80	Secukinumab	Antibody	Interleukin-17A antagonist
81	Obinutuzumab	Antibody	Surface protein inhibitor (CD20)
82	Siltuximab	Antibody	Interleukin-6 antagonist
83	Trastuzumab Emtansin	Antibody-cytostatic conjugate	HER2 Receptor antagonist, Microtubule inhibitor
84	Vedolizumab	Antibody	Integrin Receptor antagonist
85	Pertuzumab	Antibody	HER2 Receptor Antagonist
86	Aflibercept	Fusion protein	Vascular Endothelial Growth Factor inhibitor
87	Brentuximab vedotin	Antibody	Surface protein inhibitor (CD30)
88	Belatacept	Antibody	Fusion protein (T-lymphocyte activation antigen CD86/80))
89	Belimumab	Antibody	Faktor-inhibitor (TNF)
90	Ipilimumab	Antibody	CTLA-4-directed Blocking Antibody
91	Denosumab	Antibody	RANK Ligand inhibitor
92	Ofatumumab	Antibody	Surface protein inhibitor (CD20)
93	Canakinumab	Antibody	Interleukin-1 beta inhibitor
94	Catumaxomab	Antibody	Bispecific Monoclonal Antibody (CD3e)
95	Certolizumab	Antibody	Tumor Necrosis Factor Blockers
96	Golimumab	Antibody	Tumor Necrosis Factor Blockers
97	Tocilizumab	Antibody	Interleukin-6 Receptor antagonist
98	Ustekinumab	Antibody	Interleukin-23 antagonist
99	Panitumumab	Antibody	Epidermal Growth Factor Receptor antagonist
100	Abatacept	Fusion protein	Fusion protein (T-lymphocyte activation antigen CD86/80))
101	Eculizumab	Antibody	Glykoprotein-inhibitor (Komplementprotein)
102	Ranibizumab	Antibody	Vascular Endothelial Growth Factor inhibitor
103	Natalizumab	Antibody	Integrin Receptor antagonist
104	Bevacizumab	Antibody	Vascular Endothelial Growth Factor inhibitor
105	Omalizumab	Antibody	Immunglobulin-inhibitor (Anti-IgE)
106	Cetuximab	Antibody	Epidermal Growth Factor Receptor antagonist
107	Efalizumab	Antibody	Surface protein inhibitor (CD11)
108	Ibritumonab- Tiuxetan	Antibody chelator conjugate	CD20-directed Radiotherapeutic Antibody
109	Adalimumab	Antibody	Tumornekrosefaktor (TNF)-inhibitor
110	Alemtuzumab	Antibody	Surface protein inhibitor (CD52)
111	Etanercept	Fusion protein	Tumor Necrosis Factor Blocker
112	Trastuzumab	Antibody	HER2 Receptor Aantagonist
113	Daclizumab	Antibody	Surface protein inhibitor (CD25)
114	Infliximab	Antibody	Tumor Necrosis Factor Blocker
115	Palivizumab	Antibody	Respiratory Syncytial Virus Anti-F Protein Monoclonal Antibody
116	Basiliximab	Antibody	Interleukin-2 Receptor Blocking Antibody
117	Rituximab	Antibody	Surface protein inhibitor (CD20)
118	Abciximab	Antibody	Integrin-antagonist
119	MoAB17-1A	Antibody	Radioactively labeled antibody
120	Imciromab Pentetat	Antibody	Radioactively labeled antibody
121	Mab B72.3-GYK-DTPA	Antibody	Radioactively labeled antibody
122	HA-1A (humaner monoklonaler IgM-Antikörper)	Antibody	Endotoxin-inhibitor
123	Muromonab-CD3	Antibody	Surface protein inhibitor (CD3)
